# Supplementary material for: GmMYB181, a Soybean R2R3-MYB Protein, Increases Branch Number in Transgenic Arabidopsis
Source: Front Plant Sci. 2018 Jul 17;9:1027. doi: 10.3389/fpls.2018.01027 (PMC6056663; doi:10.3389/fpls.2018.01027)
Supplement: Supplementary file 1 [file Table_1.XLSX]

## Sheet: Table S4
Table S4 3450 DEGs between WT and GmMYB181 transgenic plants
Red represents up-regulated genes, and green represents down-regulated genes; FC(abs) = |log2FC|
ProbeName	P-value	FC (abs)	Regulation	Gene symbol	Accessions	Description
A_84_P13778	0.000947207	2.47695	up		gb|AF418241|ta|TA38443_3702|ta|TA38444_3702|tc|TC371777	"Arabidopsis thaliana Col-0 2-oxoglutarate-dependent dioxygenase (AOP2) pseudogene, mRNA sequence [AF418241]"
A_84_P786411	0.000786216	2.02878	up		gb|AF418241|ta|TA38443_3702|ta|TA38444_3702|tc|TC371560	"Arabidopsis thaliana Col-0 2-oxoglutarate-dependent dioxygenase (AOP2) pseudogene, mRNA sequence [AF418241]"
A_84_P787799	0.00740688	2.14798	up	ATEP3	gb|AK176488|ta|TA29501_3702|tc|TC362358	"Arabidopsis thaliana mRNA for class IV chitinase (CHIV), complete cds, clone: RAFL24-30-I06 [AK176488]"
A_84_P720836	0.00397289	2.29994	up	LNG2	gb|AK226400|tc|TC371864	"Arabidopsis thaliana mRNA for hypothetical protein, complete cds, clone: RAFL05-21-N04 [AK226400]"
A_84_P801431	0.0385496	2.14667	up	AT1G68250	gb|AK227000|ta|TA35542_3702|ta|AI100120	"Arabidopsis thaliana mRNA for hypothetical protein, complete cds, clone: RAFL09-44-D21 [AK227000]"
A_84_P796568	0.00968737	2.00808	up	MYC2	gb|AK229206|ta|AA605440	"Arabidopsis thaliana mRNA for hypothetical protein, complete cds, clone: RAFL16-49-I12 [AK229206]"
A_84_P793354	0.00815219	2.046	up	AT1G25400	gb|AK229804	"Arabidopsis thaliana mRNA for hypothetical protein, complete cds, clone: RAFL21-85-I12 [AK229804]"
A_84_P770233	0.00758236	3.37046	up		ta|AV529813|tc|TC395623	"Rep: Uncharacterized mitochondrial protein AtMg00670 - Arabidopsis thaliana (Mouse-ear cress), complete [TC395623]"
A_84_P789917	0.00025665	2.21621	up		gb|AV533915	"AV533915 Arabidopsis thaliana flower buds Columbia Arabidopsis thaliana cDNA clone FB070c09F 3', mRNA sequence [AV533915]"
A_84_P787428	0.00668756	11.2938	up	AT4G27654	gb|AV536224	"AV536224 Arabidopsis thaliana liquid-cultured seedlings Columbia Arabidopsis thaliana cDNA clone pAZNII0612F 3', mRNA sequence [AV536224]"
A_84_P803724	0.00296669	3.17937	up	AAP2	gb|AV543237	"AV543237 Arabidopsis thaliana roots Columbia Arabidopsis thaliana cDNA clone RZ198b12F 3', mRNA sequence [AV543237]"
A_84_P793182	0.00227167	3.13536	up	PBP1	gb|AV543658|ta|BP661453|ta|BP627477|ta|BP623135	"AV543658 Arabidopsis thaliana roots Columbia Arabidopsis thaliana cDNA clone RZ204d05F 3', mRNA sequence [AV543658]"
A_84_P785851	0.00899714	2.1679	up	AT1G72140	gb|AV547516	"AV547516 Arabidopsis thaliana roots Columbia Arabidopsis thaliana cDNA clone RZL33f12F 3', mRNA sequence [AV547516]"
A_84_P792217	0.00143496	2.15014	up		gb|AV558444	"AV558444 Arabidopsis thaliana green siliques Columbia Arabidopsis thaliana cDNA clone SQ098g08F 3', mRNA sequence [AV558444]"
A_84_P800414	0.0012501	2.22573	up	PORB	gb|AV562294|tc|TC384398	"AV562294 Arabidopsis thaliana green siliques Columbia Arabidopsis thaliana cDNA clone SQ167g05F 3', mRNA sequence [AV562294]"
A_84_P793715	0.00163447	3.43765	up	BT2	gb|AV783444	"AV783444 RAFL5 Arabidopsis thaliana cDNA clone RAFL05-09-L11 3', mRNA sequence [AV783444]"
A_84_P803652	0.000827531	3.13312	up	NIA2	gb|AV797782|gb|BP641355|ta|BP653854	"AV797782 RAFL9 Arabidopsis thaliana cDNA clone RAFL09-13-L09 3', mRNA sequence [AV797782]"
A_84_P759241	1.04746e-05	4.5129	up		gb|AY046045|ta|TA50420_3702|ta|CNS0A6V4	Arabidopsis thaliana At3g30140 mRNA sequence [AY046045]
A_84_P756412	0.00937668	2.17807	up	AT2G15029	gb|AY231410|ta|TA51500_3702|tc|NP454963|ta|AY231411	Arabidopsis thaliana hypothetical protein (At2g15030 [AY231410]
A_84_P729644	0.0192633	6.80071	up		gb|AY334555|ta|TA52630_3702|tc|TC402422	"Arabidopsis thaliana At4-2 mRNA, complete sequence [AY334555]"
A_84_P791037	0.0120076	2.43068	up	AT1G61920	gb|AY735545|tc|TC385160|tc|TC394113|tc|TC389794	"Arabidopsis thaliana hypothetical protein AT1G61920 mRNA, complete cds [AY735545]"
A_84_P794761	0.00764146	2.3191	up	DOT1	gb|BP578738	"BP578738 RAFL14 Arabidopsis thaliana cDNA clone RAFL14-19-G02 3', mRNA sequence [BP578738]"
A_84_P803435	0.000457611	2.69772	up	ATGSTU20	gb|BP593508	"BP593508 RAFL15 Arabidopsis thaliana cDNA clone RAFL15-22-G15 3', mRNA sequence [BP593508]"
A_84_P794856	0.0269702	3.5245	up	AtHSD1	gb|BP593918	"BP593918 RAFL15 Arabidopsis thaliana cDNA clone RAFL15-23-O21 3', mRNA sequence [BP593918]"
A_84_P794980	0.000483877	2.87054	up		gb|BP603716	"BP603716 RAFL16 Arabidopsis thaliana cDNA clone RAFL16-59-M12 3', mRNA sequence [BP603716]"
A_84_P795141	0.000250681	3.15502	up	AT1G52000	gb|BP635769	"BP635769 RAFL18 Arabidopsis thaliana cDNA clone RAFL18-02-D12 3', mRNA sequence [BP635769]"
A_84_P795232	0.00388398	2.17633	up	AT5G47920	gb|BP647834	"BP647834 RAFL19 Arabidopsis thaliana cDNA clone RAFL19-76-K21 3', mRNA sequence [BP647834]"
A_84_P799861	0.00727986	2.44435	up	AT1G54870	gb|BP653508	"BP653508 RAFL19 Arabidopsis thaliana cDNA clone RAFL19-14-E18 3', mRNA sequence [BP653508]"
A_84_P795558	0.00419961	2.7422	up	ACL	gb|BP782296	"BP782296 RAFL7 Arabidopsis thaliana cDNA clone RAFL07-81-K15 3', mRNA sequence [BP782296]"
A_84_P852158	0.0191415	2.31284	up		ta|BP799262|tc|TC404416	"Rep: Jasmonate inducible protein - Brassica napus (Rape), partial (9%) [TC404416]"
A_84_P802485	0.00937507	3.99995	up		ta|BP848451	Unknown
A_84_P861779	0.00578546	2.1909	up		ta|BP853800	Unknown
A_84_P799578	0.0133644	2.78758	up		gb|BP860739|ta|TA30021_3702|tc|TC397306	"BP860739 RAFL21 Arabidopsis thaliana cDNA clone RAFL25-45-C04 5', mRNA sequence [BP860739]"
A_84_P750377	0.00286865	2.08745	up		gb|BT012533|ta|TA51316_3702|tc|TC381695	"Arabidopsis thaliana At1g21220 gene, complete cds [BT012533]"
A_84_P737274	0.0463183	2.89828	up	AtbZIP	gb|BX816829|ta|TA46896_3702	Arabidopsis thaliana Full-length cDNA Complete sequence from clone GSLTPGH70ZC01 of Hormone Treated Callus of strain col-0 of Arabidopsis thaliana (thale cress) [BX816829]
A_84_P790752	0.0245256	2.40718	up	AT4G03380	gb|BX827893|ta|CNS0A3TZ	Arabidopsis thaliana Full-length cDNA Complete sequence from clone GSLTPGH32ZC07 of Hormone Treated Callus of strain col-0 of Arabidopsis thaliana (thale cress) [BX827893]
A_84_P791955	0.0318988	2.23966	up		gb|BX828813	Arabidopsis thaliana Full-length cDNA Complete sequence from clone GSLTSIL40ZG11 of Silique of strain col-0 of Arabidopsis thaliana (thale cress) [BX828813]
A_84_P786320	5.97207e-06	342.659	up		gb|BX832035|ta|TA46605_3702|tc|TC389847	Arabidopsis thaliana Full-length cDNA Complete sequence from clone GSLTPGH48ZB02 of Hormone Treated Callus of strain col-0 of Arabidopsis thaliana (thale cress) [BX832035]
A_84_P836925	3.83249e-06	323.438	up		gb|BX832035|ta|TA52691_3702|ta|TA46605_3702|tc|TC391895	Arabidopsis thaliana Full-length cDNA Complete sequence from clone GSLTPGH48ZB02 of Hormone Treated Callus of strain col-0 of Arabidopsis thaliana (thale cress) [BX832035]
A_84_P848499	6.69599e-05	261.496	up		gb|BX832035|ta|TA46605_3702|tc|TC389847	Arabidopsis thaliana Full-length cDNA Complete sequence from clone GSLTPGH48ZB02 of Hormone Treated Callus of strain col-0 of Arabidopsis thaliana (thale cress) [BX832035]
A_84_P792258	0.0010588	3.72475	up	AT4G01080	gb|CO048493|gb|EG426072|gb|EG447736|gb|EG431171	"tk49b11.b7 Arabidopsis RT-PCR Products (CSHL) Arabidopsis thaliana cDNA clone tk49b11, mRNA sequence [CO048493]"
A_84_P804193	0.0106466	2.27488	up	ATIPT1	gb|DQ108748	Arabidopsis thaliana clone 157146 mRNA sequence [DQ108748]
A_84_P721711	0.0244581	2.14544	up		gb|DQ108869|tc|TC390646	Arabidopsis thaliana clone 5240 mRNA sequence [DQ108869]
A_84_P791882	0.000757006	3.14928	up	AT5G40595	gb|DQ132734|gb|EG490724|ta|TA52611_3702|tc|TC360964	"Arabidopsis thaliana clone 02453 hypothetical protein (At5g40600) mRNA, complete cds [DQ132734]"
A_84_P16338	0.00286204	2.5329	up	AT1G07850	gb|DQ446236|tc|NP10427229|tc|TC365507	"Arabidopsis thaliana clone pENTR221-At1g07850 fringe-like protein (At1g07850) mRNA, complete cds [DQ446236]"
A_84_P840571	0.00779177	2.99177	up	AT1G56030	gb|DQ446364|ta|TA52355_3702|tc|NP221553|tc|TC385431	Arabidopsis thaliana clone pENTR221-At1g56030 MIF4G domain-containing protein [DQ446364]
A_84_P792450	1.33328e-06	2.44235	up		gb|DR354490	"3728030 CERES-AU1 Arabidopsis thaliana cDNA clone 803482 5', mRNA sequence [DR354490]"
A_84_P756714	0.000771495	2.35835	up		gb|DR379026|tc|TC391842	"969286 CERES-148 Arabidopsis thaliana cDNA clone 104839 3', mRNA sequence [DR379026]"
A_84_P791967	0.00249995	2.29242	up	NF-YC7	gb|DR750615	"47-L022243-065-008-G06-SeLB MPIZ-ADIS-065d Arabidopsis thaliana cDNA clone 008-G06, mRNA sequence [DR750615]"
A_84_P799943	0.000612792	2.59972	up		gb|DR751271	"14-L021131-065-005-F02-SeLB MPIZ-ADIS-065d Arabidopsis thaliana cDNA clone 005-F02, mRNA sequence [DR751271]"
A_84_P796803	0.000239186	2.50935	up	SDH3-2	gb|EF183092|tc|TC389437|tc|TC378569|tc|TC378274	Arabidopsis thaliana clone asmbl_13273 unknown mRNA sequence [EF183092]
A_84_P787238	0.0144828	2.05714	up	AT5G36000	gb|EF183138|ta|TA47732_3702|tc|TC377305|tc|TC382110	Arabidopsis thaliana clone asmbl_15589 unknown mRNA sequence [EF183138]
A_84_P796836	0.00313649	2.34531	up		gb|EG426564|gb|AY648321|ta|TA52693_3702|tc|TC382701	"AYALM13TFB pooled cDNA populations Arabidopsis thaliana cDNA, mRNA sequence [EG426564]"
A_84_P790233	0.0216296	2.34272	up	AT2G20070	gb|EG428945	"AYAHK61TR pooled cDNA populations Arabidopsis thaliana cDNA, mRNA sequence [EG428945]"
A_84_P791240	8.51202e-06	3.80891	up	AT1G22010	gb|EG429956	"AYALA02TR pooled cDNA populations Arabidopsis thaliana cDNA, mRNA sequence [EG429956]"
A_84_P797117	0.000308283	3.15552	up		gb|EG439036	"AYAWE58TR pooled cDNA populations Arabidopsis thaliana cDNA, mRNA sequence [EG439036]"
A_84_P796436	0.0277443	2.54112	up		gb|EG448148|tc|TC399199|tc|TC398351	"AYAHS04TR pooled cDNA populations Arabidopsis thaliana cDNA, mRNA sequence [EG448148]"
A_84_P789973	0.00256189	2.04748	up		gb|EG457990	"AYAWH62TF pooled cDNA populations Arabidopsis thaliana cDNA, mRNA sequence [EG457990]"
A_84_P797656	0.000560262	2.60859	up	AT5G53960	gb|EG462951|tc|TC382877	"AYASB25TR pooled cDNA populations Arabidopsis thaliana cDNA, mRNA sequence [EG462951]"
A_84_P797722	0.0252129	3.08121	up		gb|EG464037|tc|TC398445	"AYAVB95TF pooled cDNA populations Arabidopsis thaliana cDNA, mRNA sequence [EG464037]"
A_84_P792795	0.0185958	2.83532	up	ckl10	gb|EG470258	"AYAOZ03TF pooled cDNA populations Arabidopsis thaliana cDNA, mRNA sequence [EG470258]"
A_84_P797862	0.0018219	2.00204	up		gb|EG471654|tc|TC398345	"AYARK35TR pooled cDNA populations Arabidopsis thaliana cDNA, mRNA sequence [EG471654]"
A_84_P798099	0.000801246	2.16446	up		gb|EG484732	"AYATS75TF pooled cDNA populations Arabidopsis thaliana cDNA, mRNA sequence [EG484732]"
A_84_P792661	0.0373218	2.12848	up	AT1G01130	gb|EG503398|tc|TC402138	"AYASD12TR pooled cDNA populations Arabidopsis thaliana cDNA, mRNA sequence [EG503398]"
A_84_P798702	0.0443583	2.07818	up	AT1G07175	gb|EG505832|tc|TC398382|tc|TC391750	"AYBFE80TF pooled cDNA populations Arabidopsis thaliana cDNA, mRNA sequence [EG505832]"
A_84_P798536	0.00706068	2.07562	up		gb|EG505999|tc|TC395536	"AYBGU88TR pooled cDNA populations Arabidopsis thaliana cDNA, mRNA sequence [EG505999]"
A_84_P800699	0.00986859	2.38368	up		gb|EG512782|tc|TC403040	"AYBDD35TR pooled cDNA populations Arabidopsis thaliana cDNA, mRNA sequence [EG512782]"
A_84_P758607	0.00838818	2.08127	up		gb|EG514595|tc|TC386157	"AYBMC68TR pooled cDNA populations Arabidopsis thaliana cDNA, mRNA sequence [EG514595]"
A_84_P791501	0.00615238	2.11261	up	AT3G09380	gb|EG519790	"AYBIA83TR pooled cDNA populations Arabidopsis thaliana cDNA, mRNA sequence [EG519790]"
A_84_P788585	0.0117523	3.09006	up	AT1G30250	gb|EG521166	"AYBEZ06TF pooled cDNA populations Arabidopsis thaliana cDNA, mRNA sequence [EG521166]"
A_84_P801256	0.00529337	2.1275	up	DOT1	gb|H76570	"18275 Lambda-PRL2 Arabidopsis thaliana cDNA clone 198H4T7, mRNA sequence [H76570]"
A_84_P810358	0.0197928	3.03865	up	PBP1	ref|NM_001035633|ref|NM_112513|ref|NM_180263|ta|TA28516_3702	"Arabidopsis thaliana PBP1 (PYK10-BINDING PROTEIN 1); copper ion binding (PBP1) mRNA, complete cds [NM_001035633]"
A_84_P810343	0.00412997	2.78618	up	PBP1	ref|NM_001035633|ref|NM_112513|ref|NM_180263|ta|TA28508_3702	"Arabidopsis thaliana PBP1 (PYK10-BINDING PROTEIN 1); copper ion binding (PBP1) mRNA, complete cds [NM_001035633]"
A_84_P10811	0.0196406	2.66968	up	PBP1	ref|NM_001035633|ref|NM_112513|ref|NM_180263|gb|DR263094	"Arabidopsis thaliana PBP1 (PYK10-BINDING PROTEIN 1); copper ion binding (PBP1) mRNA, complete cds [NM_001035633]"
A_84_P810355	0.0161502	2.5292	up	PBP1	ref|NM_001035633|ref|NM_112513|ref|NM_180263|gb|DR263094	"Arabidopsis thaliana PBP1 (PYK10-BINDING PROTEIN 1); copper ion binding (PBP1) mRNA, complete cds [NM_001035633]"
A_84_P761070	0.000253631	2.25887	up	AT3G19184	ref|NM_001035649|gb|EF183412|tc|NP227069|tc|TC377965	"Arabidopsis thaliana DNA binding (AT3G19184) mRNA, complete cds [NM_001035649]"
A_84_P761143	0.0157466	2.5953	up	LCR42	ref|NM_001035668|tc|NP1659074	"Arabidopsis thaliana LCR42 (Low-molecular-weight cysteine-rich 42) (LCR42) mRNA, complete cds [NM_001035668]"
A_84_P605309	0.0262146	2.82378	up	AT3G43930	ref|NM_001035729|ref|NM_114261|gb|AY648337|tc|NP208833	"Arabidopsis thaliana unknown protein (AT3G43930) mRNA, complete cds [NM_001035729]"
A_84_P761348	1.85467e-05	2.25296	up	AT3G57930	ref|NM_001035804|ta|BP782821|tc|TC385689	"Arabidopsis thaliana unknown protein (AT3G57930) mRNA, complete cds [NM_001035804]"
A_84_P752647	0.00610566	3.59207	up	ATPUP19	ref|NM_001036076|tc|TC372178	"Arabidopsis thaliana ATPUP19; purine transmembrane transporter (ATPUP19) mRNA, complete cds [NM_001036076]"
A_84_P18069	0.0388062	2.19911	up	AT1G49130	ref|NM_001036083|ref|NM_103803|gb|AK317381|ta|TA51579_3702	"Arabidopsis thaliana zinc finger (B-box type) family protein (AT1G49130) mRNA, complete cds [NM_001036083]"
A_84_P789698	0.0155346	5.39063	up	AT1G72416	ref|NM_001036191|ref|NM_001124116|ref|NM_001124117|ref|NM_001124118	"Arabidopsis thaliana heat shock protein binding (AT1G72416) mRNA, complete cds [NM_001036191]"
A_84_P20004	0.00107325	6.0173	up	AT1G72660	ref|NM_001036193|ref|NM_105925|ref|NM_001036194|gb|AK319004	"Arabidopsis thaliana developmentally regulated GTP-binding protein, putative (AT1G72660) mRNA, complete cds [NM_001036193]"
A_84_P757284	0.0155225	2.31018	up	LCR40	ref|NM_001036279|tc|NP1658627	"Arabidopsis thaliana LCR40 (Low-molecular-weight cysteine-rich 40) (LCR40) mRNA, complete cds [NM_001036279]"
A_84_P757237	0.0068484	3.20812	up	AT2G19893	ref|NM_001036299|tc|NP1658619	"Arabidopsis thaliana unknown protein (AT2G19893) mRNA, complete cds [NM_001036299]"
A_84_P757342	0.0367777	3.40824	up	LCR9	ref|NM_001036352|tc|NP1658571	"Arabidopsis thaliana LCR9 (Low-molecular-weight cysteine-rich 9) (LCR9) mRNA, complete cds [NM_001036352]"
A_84_P764637	0.00385679	2.38065	up	AT4G02733	ref|NM_001036502|gb|EF182883|ta|DQ487575|tc|TC376409	"Arabidopsis thaliana unknown protein (AT4G02733) mRNA, complete cds [NM_001036502]"
A_84_P12833	0.0340639	2.0918	up	AOP3	ref|NM_001036503|ref|NM_116539|ta|TA44110_3702|tc|TC366446	"Arabidopsis thaliana AOP3; iron ion binding / oxidoreductase (AOP3) mRNA, complete cds [NM_001036503]"
A_84_P826776	1.22177e-05	5.29768	up	AT4G12400	ref|NM_001036543|ref|NM_117310|ta|TA42779_3702|ta|BP663373	"Arabidopsis thaliana stress-inducible protein, putative (AT4G12400) mRNA, complete cds [NM_001036543]"
A_84_P764715	0.00803365	4.98348	up	SCRL11	ref|NM_001036571|tc|NP1658410	"Arabidopsis thaliana SCRL11 (SCR-Like 11) (SCRL11) mRNA, complete cds [NM_001036571]"
A_84_P764796	0.0166512	2.11103	up	AT4G17718	ref|NM_001036579|tc|NP1658402	"Arabidopsis thaliana unknown protein (AT4G17718) mRNA, complete cds [NM_001036579]"
A_84_P737536	0.0311472	2.06378	up	AT4G18823	ref|NM_001036589|tc|NP1658396	"Arabidopsis thaliana unknown protein (AT4G18823) mRNA, complete cds [NM_001036589]"
A_84_P815283	0.0415062	2.86744	up	AT4G26530	ref|NM_001036644|ta|TA31491_3702|tc|TC390054	"Arabidopsis thaliana fructose-bisphosphate aldolase, putative (AT4G26530) mRNA, complete cds [NM_001036644]"
A_84_P764563	0.00110476	3.52967	up	AT4G30662	ref|NM_001036680|gb|EF182904|tc|TC395579	"Arabidopsis thaliana unknown protein (AT4G30662) mRNA, complete cds [NM_001036680]"
A_84_P768031	0.0016189	2.57944	up	AT5G04347	ref|NM_001036753|gb|EF182907|ta|TA51885_3702|tc|TC388409	"Arabidopsis thaliana unknown protein (AT5G04347) mRNA, complete cds [NM_001036753]"
A_84_P237883	0.000135419	17.9125	up	AT5G14200	ref|NM_001036803|ref|NM_001036802|ref|NM_121424|ta|TA30182_3702	"Arabidopsis thaliana 3-isopropylmalate dehydrogenase, chloroplast, putative (AT5G14200) mRNA, complete cds [NM_001036803]"
A_84_P768315	0.00459785	4.14254	up	AT5G28288	ref|NM_001036884|tc|NP1658177	"Arabidopsis thaliana unknown protein (AT5G28288) mRNA, complete cds [NM_001036884]"
A_84_P582478	0.000109702	2.25186	up	AT5G52330	ref|NM_001036985|ref|NM_124612|gb|AK220753|tc|NP1658100	"Arabidopsis thaliana meprin and TRAF homology domain-containing protein / MATH domain-containing protein (AT5G52330) mRNA, complete cds [NM_001036985]"
A_84_P753260	0.000130998	3.71925	up	AT1G07747	ref|NM_001084011|tc|NP1656934	"Arabidopsis thaliana unknown protein (AT1G07747) mRNA, complete cds [NM_001084011]"
A_84_P526704	0.0313876	2.75011	up	AT1G21530	ref|NM_001084104|ref|NM_102002|gb|DQ446270|ta|TA52408_3702	"Arabidopsis thaliana AMP-binding protein, putative (AT1G21530) mRNA, complete cds [NM_001084104]"
A_84_P805287	0.00583479	2.83663	up	AGP31	ref|NM_001084147|ref|NM_102594|ta|TA25924_3702|ta|TA25962_3702	"Arabidopsis thaliana AGP31 (arabinogalactan-protein 31) (AGP31) mRNA, complete cds [NM_001084147]"
A_84_P737368	6.40629e-06	3.79794	up	AT1G36622	ref|NM_001084200|gb|EF183186|ta|TA51067_3702|tc|TC395226	"Arabidopsis thaliana unknown protein (AT1G36622) mRNA, complete cds [NM_001084200]"
A_84_P753197	0.00788051	2.00626	up	AT1G44191	ref|NM_001084208|tc|NP1656737	"Arabidopsis thaliana unknown protein (AT1G44191) mRNA, complete cds [NM_001084208]"
A_84_P848488	0.00065894	2.21788	up	AT1G75920	ref|NM_001084361|ref|NM_001124133|ref|NM_106242|ref|NM_001084362	"Arabidopsis thaliana family II extracellular lipase 5 (EXL5) (AT1G75920) mRNA, complete cds [NM_001084361]"
A_84_P823660	0.00165504	2.15534	up	AT1G75920	ref|NM_001084362|ref|NM_001084361|ref|NM_001124133|ref|NM_106242	"Arabidopsis thaliana family II extracellular lipase 5 (EXL5) (AT1G75920) mRNA, complete cds [NM_001084362]"
A_84_P757994	0.000360588	2.63278	up	ATRL4	ref|NM_001084443|gb|EF183328|ta|TA44811_3702|tc|TC395783	"Arabidopsis thaliana ATRL4 (ARABIDOPSIS RAD-LIKE 4); DNA binding (ATRL4) mRNA, complete cds [NM_001084443]"
A_84_P757632	0.00225245	2.32064	up	AT2G32785	ref|NM_001084526|tc|NP1656432	"Arabidopsis thaliana unknown protein (AT2G32785) mRNA, complete cds [NM_001084526]"
A_84_P810068	0.000148595	2.8992	up	BOR1	ref|NM_001084602|ref|NM_180138|ta|TA28355_3702|tc|NP452973	"Arabidopsis thaliana BOR1 (REQUIRES HIGH BORON 1); anion exchanger/ boron transporter (BOR1) mRNA, complete cds [NM_001084602]"
A_84_P240365	6.80044e-05	2.64188	up	BOR1	ref|NM_001084602|ref|NM_180138|ta|TA28355_3702|tc|NP1656356	"Arabidopsis thaliana BOR1 (REQUIRES HIGH BORON 1); anion exchanger/ boron transporter (BOR1) mRNA, complete cds [NM_001084602]"
A_84_P735775	0.000518319	4.88257	up	AT3G03272	ref|NM_001084631|gb|EF182812|tc|TC390599|tc|TC394929	"Arabidopsis thaliana unknown protein (AT3G03272) mRNA, complete cds [NM_001084631]"
A_84_P761404	0.0453375	2.06413	up	AT3G21460	ref|NM_001084729|gb|EF183447|tc|TC393945|tc|TC390680	"Arabidopsis thaliana electron carrier/ protein disulfide oxidoreductase (AT3G21460) mRNA, complete cds [NM_001084729]"
A_84_P761927	0.000132756	14.6579	up	AT3G33528	ref|NM_001084761|ref|NM_001125472|ref|NM_001125471|ref|NM_148264	"Arabidopsis thaliana unknown protein (AT3G33528) mRNA, complete cds [NM_001084761]"
A_84_P761436	0.036051	2.01635	up	AT3G44718	ref|NM_001084769|tc|NP1656189	"Arabidopsis thaliana unknown protein (AT3G44718) mRNA, complete cds [NM_001084769]"
A_84_P761945	0.0242249	2.40414	up	AT3G61028	ref|NM_001084852|gb|EF183024|ta|DQ487554|tc|TC379747	"Arabidopsis thaliana unknown protein (AT3G61028) mRNA, complete cds [NM_001084852]"
A_84_P765197	0.000137088	2.35593	up	AT4G00893	ref|NM_001084872|gb|EF183028|ta|DQ487693|tc|TC377631	"Arabidopsis thaliana unknown protein (AT4G00893) mRNA, complete cds [NM_001084872]"
A_84_P768403	0.00841836	2.7035	up	IDL3	ref|NM_001085091|tc|TC396927	"Arabidopsis thaliana IDL3 (INFLORESCENCE DEFICIENT IN ABSCISSION (IDA)-LIKE 3) (IDL3) mRNA, complete cds [NM_001085091]"
A_84_P768625	0.0058406	2.11644	up	AT5G26673	ref|NM_001085155|tc|NP1655804	"Arabidopsis thaliana unknown protein (AT5G26673) mRNA, complete cds [NM_001085155]"
A_84_P733519	0.00118425	3.18961	up	AT5G44265	ref|NM_001085238|gb|EG480506|tc|TC392840	"Arabidopsis thaliana lipid binding (AT5G44265) mRNA, complete cds [NM_001085238]"
A_84_P23542	0.00397548	2.03169	up	ACT4	ref|NM_001085300|ref|NM_125328|ta|TA40644_3702|tc|TC390502	"Arabidopsis thaliana ACT4 (ACTIN 4); structural constituent of cytoskeleton (ACT4) mRNA, complete cds [NM_001085300]"
A_84_P11274	0.000141943	13.079	up	MAF5	ref|NM_001085330|ref|NM_125907|ta|TA40941_3702|ta|TA40940_3702	"Arabidopsis thaliana MAF5 (MADS AFFECTING FLOWERING 5); transcription factor (MAF5) mRNA, complete cds [NM_001085330]"
A_84_P825225	0.00113441	2.45178	up	MAF5	ref|NM_001085330|ref|NM_125907|ta|TA40940_3702|ta|TA40941_3702	"Arabidopsis thaliana MAF5 (MADS AFFECTING FLOWERING 5); transcription factor (MAF5) mRNA, complete cds [NM_001085330]"
A_84_P723748	0.00974185	3.6002	up	AT1G08165	ref|NM_001123774|tc|TC394215	"Arabidopsis thaliana unknown protein (AT1G08165) mRNA, complete cds [NM_001123774]"
A_84_P754620	0.0300232	4.56965	up	AT1G15015	ref|NM_001123819|tc|TC395745|tc|TC383519	"Arabidopsis thaliana unknown protein (AT1G15015) mRNA, complete cds [NM_001123819]"
A_84_P753866	0.0392258	2.28671	up	AT1G20132	ref|NM_001123845|tc|NP13351265|ta|DR373702	"Arabidopsis thaliana hydrolase, acting on ester bonds / lipase (AT1G20132) mRNA, complete cds [NM_001123845]"
A_84_P754037	0.00313564	2.45466	up	AT1G21327	ref|NM_001123852|tc|NP13351486	"Arabidopsis thaliana unknown protein (AT1G21327) mRNA, complete cds [NM_001123852]"
A_84_P17410	0.0199939	2.17586	up	SP1L1	ref|NM_001123884|tc|TC395770	"Arabidopsis thaliana SP1L1 (SPIRAL1-LIKE1) (SP1L1) mRNA, complete cds [NM_001123884]"
A_84_P843872	0.0102624	2.07032	up	AT1G53430	ref|NM_001124007|ref|NM_104221|ta|AF083693|tc|TC377369	"Arabidopsis thaliana leucine-rich repeat family protein / protein kinase family protein (AT1G53430) mRNA, complete cds [NM_001124007]"
A_84_P753885	0.00731204	2.51219	up	AT1G56418	ref|NM_001124035|tc|NP13352954	"Arabidopsis thaliana unknown protein (AT1G56418) mRNA, complete cds [NM_001124035]"
A_84_P754544	0.00971155	2.13175	up	AT1G63206	ref|NM_001124070|tc|TC379364	"Arabidopsis thaliana unknown protein (AT1G63206) mRNA, complete cds [NM_001124070]"
A_84_P820325	0.0452333	2.35044	up	AT1G68250	ref|NM_001124098|ref|NM_105496|ta|TA35543_3702|ta|TA35544_3702	"Arabidopsis thaliana unknown protein (AT1G68250) mRNA, complete cds [NM_001124098]"
A_84_P715317	0.0227919	6.30266	up	AT1G72416	ref|NM_001124117|ref|NM_001124118|ref|NM_001036191|ref|NM_001124116	"Arabidopsis thaliana heat shock protein binding (AT1G72416) mRNA, complete cds [NM_001124117]"
A_84_P14954	0.0028789	2.24408	up	CPuORF32	ref|NM_001124125|ref|NM_106018|ref|NM_202410|ta|TA27554_3702	"Arabidopsis thaliana CPuORF32 (Conserved peptide upstream open reading frame 32) (CPuORF32) mRNA, complete cds [NM_001124125]"
A_84_P604173	0.0333677	2.13842	up	AT2G01800	ref|NM_001124779|ref|NM_126241|ref|NM_001124778|tc|NP13348163	"Arabidopsis thaliana COP1-interacting protein-related (AT2G01800) mRNA, complete cds [NM_001124779]"
A_84_P758681	1.56586e-05	2.25944	up	NFD6	ref|NM_001124880|ta|TA36602_3702|tc|NP13348446|tc|TC390081	"Arabidopsis thaliana NFD6 (NUCLEAR FUSION DEFECTIVE 6) (NFD6) mRNA, complete cds [NM_001124880]"
A_84_P758042	0.00437902	2.20251	up	AT2G23142	ref|NM_001124896|tc|NP13348512	"Arabidopsis thaliana unknown protein (AT2G23142) mRNA, complete cds [NM_001124896]"
A_84_P756471	0.0184462	2.38272	up	AT2G29290	ref|NM_001124936|gb|BX818878|ta|BP854658|ta|AK176697	"Arabidopsis thaliana tropinone reductase, putative / tropine dehydrogenase, putative (AT2G29290) mRNA, complete cds [NM_001124936]"
A_84_P522552	0.00446171	2.1048	up	AT2G41445	ref|NM_001125025|tc|NP13348963|tc|NP456035	"Arabidopsis thaliana unknown protein (AT2G41445) mRNA, complete cds [NM_001125025]"
A_84_P762285	6.95373e-06	3.31716	up	AT3G19274	ref|NM_001125187|tc|NP13349532	"Arabidopsis thaliana unknown protein (AT3G19274) mRNA, complete cds [NM_001125187]"
A_84_P762010	0.0102363	2.32917	up	AT3G28899	ref|NM_001125261|gb|EF183431|gb|AK220859|ta|TA52239_3702	"Arabidopsis thaliana unknown protein (AT3G28899) mRNA, complete cds [NM_001125261]"
A_84_P762892	0.00317872	4.39201	up	AT3G52680	ref|NM_001125353|tc|TC369306|tc|TC376542	"Arabidopsis thaliana F-box family protein (AT3G52680) mRNA, complete cds [NM_001125353]"
A_84_P557290	0.00268706	2.05218	up	AT3G60000	ref|NM_001125388|tc|TC369509	"Arabidopsis thaliana unknown protein (AT3G60000) mRNA, complete cds [NM_001125388]"
A_84_P591116	0.00359354	2.32531	up	ZPR2	ref|NM_001125396|ref|NM_115953|gb|EG513448|tc|TC395335	"Arabidopsis thaliana ZPR2 (LITTLE ZIPPER 2); protein binding (ZPR2) mRNA, complete cds [NM_001125396]"
A_84_P762095	0.0399359	2.10273	up	AT3G61827	ref|NM_001125411|tc|NP13350258	"Arabidopsis thaliana unknown protein (AT3G61827) mRNA, complete cds [NM_001125411]"
A_84_P765917	6.62449e-05	17.4683	up	AT4G07526	ref|NM_001125472|ref|NM_148264|ref|NM_001125471|ref|NM_001084761	"Arabidopsis thaliana unknown protein (AT4G07526) mRNA, complete cds [NM_001125472]"
A_84_P765383	0.0114484	2.13045	up	AT4G29548	ref|NM_001125606|tc|NP13350979	"Arabidopsis thaliana unknown protein (AT4G29548) mRNA, complete cds [NM_001125606]"
A_84_P769325	0.000741866	2.43101	up	AT5G11412	ref|NM_001125736|gb|EF183112|tc|TC394037|tc|TC392247	"Arabidopsis thaliana nucleic acid binding / nucleotide binding (AT5G11412) mRNA, complete cds [NM_001125736]"
A_84_P769590	0.0234284	2.46509	up	AT5G43695	ref|NM_001125896|tc|NP13351995	"Arabidopsis thaliana unknown protein (AT5G43695) mRNA, complete cds [NM_001125896]"
A_84_P769060	0.00894529	2.15176	up	AT5G47229	ref|NM_001125915	"Arabidopsis thaliana unknown protein (AT5G47229) mRNA, complete cds [NM_001125915]"
A_84_P737567	0.00096669	3.08924	up	AT4G01335	ref|NM_001160725|gb|EG458588	"Arabidopsis thaliana unknown protein (AT4G01335) mRNA, complete cds [NM_001160725]"
A_84_P829317	0.00151308	2.17804	up	AT4G29770	ref|NM_001160805|ref|NM_119123|ta|TA46170_3702|tc|TC374592	"Arabidopsis thaliana unknown protein (AT4G29770) mRNA, complete cds [NM_001160805]"
A_84_P838408	0.00575705	4.40132	up	AT1G10220	ref|NM_001160851|ta|TA53498_3702|tc|TC386918	"Arabidopsis thaliana unknown protein (AT1G10220) mRNA, complete cds [NM_001160851]"
A_84_P752382	0.00297914	2.62518	up	AT1G43145	ref|NM_001160929	"Arabidopsis thaliana unknown protein (AT1G43145) mRNA, complete cds [NM_001160929]"
A_84_P751618	0.00287598	2.02809	up	AT1G63860	ref|NM_001160971	"Arabidopsis thaliana ATP binding / protein binding / transmembrane receptor (AT1G63860) mRNA, complete cds [NM_001160971]"
A_84_P830058	0.0052422	2.06893	up	AT1G63860	ref|NM_001160972|ta|TA47267_3702|ta|TA47268_3702|tc|TC364191	"Arabidopsis thaliana ATP binding / protein binding / transmembrane receptor (AT1G63860) mRNA, complete cds [NM_001160972]"
A_84_P18181	0.0119418	2.81782	up	AT2G34100	ref|NM_001161078|ref|NM_128961|gb|AY231422	"Arabidopsis thaliana unknown protein (AT2G34100) mRNA, complete cds [NM_001161078]"
A_84_P533174	0.0327596	2.62196	up	AT2G35080	ref|NM_001161080|ref|NM_129061|tc|TC380492	"Arabidopsis thaliana ATP binding / aminoacyl-tRNA ligase/ nucleotide binding (AT2G35080) mRNA, complete cds [NM_001161080]"
A_84_P788257	0.0138875	2.04835	up	EMB2729	ref|NM_001161157|ref|NM_112935|ta|TA48238_3702|tc|NP227431	"Arabidopsis thaliana alpha-amylase/ catalytic/ cation binding (EMB2729) mRNA, complete cds [NM_001161157]"
A_84_P841167	0.00044619	3.50048	up	AT3G22053	ref|NM_001161164|tc|NP226458	"Arabidopsis thaliana unknown protein (AT3G22053) mRNA, complete cds [NM_001161164]"
A_84_P577990	0.000344734	2.51983	up	AT5G44570	ref|NM_001161289|ref|NM_123824|ta|TA51812_3702|tc|TC393053	"Arabidopsis thaliana unknown protein (AT5G44570) mRNA, complete cds [NM_001161289]"
A_84_P12424	0.0138008	3.97806	up	CYP703A2	ref|NM_100010|ta|TA49200_3702|tc|TC366659	"Arabidopsis thaliana CYP703A2 (CYTOCHROME P450, FAMILY 703, SUBFAMILY A, POLYPEPTIDE 2); oxidoreductase, acting on paired donors, with incorporatio_ (CYP703A2) mRNA, complete cds [NM_100010]"
A_84_P100606	0.0271173	2.02113	up	AT1G02810	ref|NM_100160|gb|AK228966|ta|TA40737_3702|ta|TA40735_3702	"Arabidopsis thaliana pectinesterase family protein (AT1G02810) mRNA, complete cds [NM_100160]"
A_84_P19925	0.000528783	3.32286	up	AT1G03020	ref|NM_100183|tc|TC396666	"Arabidopsis thaliana glutaredoxin family protein (AT1G03020) mRNA, complete cds [NM_100183]"
A_84_P16124	0.00707325	2.22076	up	AT1G03300	ref|NM_100212|tc|TC362716	"Arabidopsis thaliana agenet domain-containing protein (AT1G03300) mRNA, complete cds [NM_100212]"
A_84_P798558	0.00113218	2.67673	up	AT1G03320	ref|NM_100214|gb|EG501743|tc|TC382102|tc|TC382387	"Arabidopsis thaliana unknown protein (AT1G03320) mRNA, complete cds [NM_100214]"
A_84_P597702	0.00109592	2.48196	up	AT1G03320	ref|NM_100214|tc|TC382387	"Arabidopsis thaliana unknown protein (AT1G03320) mRNA, complete cds [NM_100214]"
A_84_P851101	0.000244181	2.43784	up	AT1G03730	ref|NM_100252|ta|TA41029_3702|tc|TC378712	"Arabidopsis thaliana unknown protein (AT1G03730) mRNA, complete cds [NM_100252]"
A_84_P12303	0.0047381	2.05665	up	AT1G03810	ref|NM_100260|tc|TC391629	"Arabidopsis thaliana DNA-binding protein-related (AT1G03810) mRNA, complete cds [NM_100260]"
A_84_P15131	0.00929837	2.49417	up	AT1G05040	ref|NM_100383|ref|NM_001123756|tc|NP13352786|ta|DQ446229	"Arabidopsis thaliana unknown protein (AT1G05040) mRNA, complete cds [NM_100383]"
A_84_P21788	0.00338478	3.12073	up	AT1G05290	ref|NM_100408|ta|DQ446230|tc|TC373134|tc|TC404156	"Arabidopsis thaliana transcription factor (AT1G05290) mRNA, complete cds [NM_100408]"
A_84_P22306	0.00464937	2.42885	up	AT1G06170	ref|NM_100498|ref|NM_202040|gb|BX814153|ta|TA46538_3702	"Arabidopsis thaliana basic helix-loop-helix (bHLH) family protein (AT1G06170) mRNA, complete cds [NM_100498]"
A_84_P14499	0.00483161	2.24345	up	AT1G07330	ref|NM_100607|tc|NP221743|tc|NP2710698	"Arabidopsis thaliana unknown protein (AT1G07330) mRNA, complete cds [NM_100607]"
A_84_P829402	0.00446413	2.11125	up	AT1G07795	ref|NM_100654|ta|TA46251_3702|tc|TC384859	"Arabidopsis thaliana unknown protein (AT1G07795) mRNA, complete cds [NM_100654]"
A_84_P16132	0.0463439	2.50912	up	ALMT1	ref|NM_100716|ta|CNS0AEME|tc|TC367830	"Arabidopsis thaliana ALMT1 (ALUMINUM-ACTIVATED MALATE TRANSPORTER 1); malate transmembrane transporter (ALMT1) mRNA, complete cds [NM_100716]"
A_84_P19911	0.0100348	2.22053	up	AT1G09170	ref|NM_100787|tc|NP041528|tc|NP2704041	"Arabidopsis thaliana kinesin motor protein-related (AT1G09170) mRNA, complete cds [NM_100787]"
A_84_P22749	0.0403868	2.23741	up	AT1G09260	ref|NM_100796|tc|TC392326	"Arabidopsis thaliana DNAJ heat shock N-terminal domain-containing protein (AT1G09260) mRNA, complete cds [NM_100796]"
A_84_P15162	0.00619194	2.35619	up	ATOPT2	ref|NM_100867|ta|DQ446240|tc|TC361672	"Arabidopsis thaliana ATOPT2; oligopeptide transporter (ATOPT2) mRNA, complete cds [NM_100867]"
A_84_P18029	0.0334122	3.77993	up	XTH33	ref|NM_100930|ta|TA45520_3702|ta|BX835970|tc|TC374413	"Arabidopsis thaliana XTH33; hydrolase, acting on glycosyl bonds / hydrolase, hydrolyzing O-glycosyl compounds / xyloglucan:xyloglucosyl transferase (XTH33) mRNA, complete cds [NM_100930]"
A_84_P16179	0.00107865	2.37152	up	AT1G10980	ref|NM_100973|ta|TA52080_3702|tc|TC390461|tc|TC363410	"Arabidopsis thaliana unknown protein (AT1G10980) mRNA, complete cds [NM_100973]"
A_84_P15234	0.00911317	2.12544	up	scpl31	ref|NM_100981|ta|TA42467_3702|tc|NP043463|ta|BX840469	"Arabidopsis thaliana scpl31 (serine carboxypeptidase-like 31); serine-type carboxypeptidase (scpl31) mRNA, complete cds [NM_100981]"
A_84_P854562	0.00133191	2.43467	up	AT1G11160	ref|NM_100988|tc|NP033407|tc|TC376253	"Arabidopsis thaliana nucleotide binding (AT1G11160) mRNA, complete cds [NM_100988]"
A_84_P69794	0.0172259	2.31866	up	AT1G11470	ref|NM_101020|gb|AY800574|tc|NP2710643|ta|AY800573	"Arabidopsis thaliana unknown protein (AT1G11470) mRNA, complete cds [NM_101020]"
A_84_P11330	0.0457429	2.13928	up	AT1G11545	ref|NM_101028|ta|TA35825_3702|ta|N95978|ta|BP631208	"Arabidopsis thaliana xyloglucan:xyloglucosyl transferase, putative / xyloglucan endotransglycosylase, putative / endo-xyloglucan transferase, putat_ (AT1G11545) mRNA, complete cds [NM_101028]"
A_84_P21881	0.0428779	2.05026	up	AT1G12100	ref|NM_101082|tc|TC395576	"Arabidopsis thaliana lipid binding (AT1G12100) mRNA, complete cds [NM_101082]"
A_84_P16149	0.00852427	2.67511	up	CYP86C4	ref|NM_101185|gb|BT003907|ta|TA51469_3702|ta|AU227649	"Arabidopsis thaliana CYP86C4; electron carrier/ heme binding / iron ion binding / monooxygenase/ oxygen binding (CYP86C4) mRNA, complete cds [NM_101185]"
A_84_P12457	0.00588173	2.37924	up	ST4B	ref|NM_101212|ta|TA47972_3702|ta|DR375432|tc|TC371703	"Arabidopsis thaliana ST4B (SULFOTRANSFERASE 4B); brassinosteroid sulfotransferase/ sulfotransferase (ST4B) mRNA, complete cds [NM_101212]"
A_84_P23812	0.0332912	4.4289	up	ST4C	ref|NM_101213|ta|TA46770_3702|ta|BP663033|tc|TC371014	"Arabidopsis thaliana ST4C (SULFOTRANSFERASE 4C); brassinosteroid sulfotransferase/ sulfotransferase (ST4C) mRNA, complete cds [NM_101213]"
A_84_P751339	0.0110648	2.63394	up	AT1G13760	ref|NM_101244|gb|EG457013|ta|DQ446249|tc|TC385841	"Arabidopsis thaliana unknown protein (AT1G13760) mRNA, complete cds [NM_101244]"
A_84_P13227	0.00931654	2.76511	up	AT1G15680	ref|NM_101436|tc|TC371260	"Arabidopsis thaliana F-box family protein (AT1G15680) mRNA, complete cds [NM_101436]"
A_84_P90469	0.00269323	33.2967	up	CYP79F1	ref|NM_101507|ta|TA32846_3702|ta|BP661582|ta|BP778578	"Arabidopsis thaliana CYP79F1 (CYTOCHROME P450 79F1); oxidoreductase, acting on paired donors, with incorporation or reduction of molecular oxygen, _ (CYP79F1) mRNA, complete cds [NM_101507]"
A_84_P219138	0.00877959	2.62384	up	AT1G16940	ref|NM_101555|tc|TC370203	"Arabidopsis thaliana F-box family protein (AT1G16940) mRNA, complete cds [NM_101555]"
A_84_P82909	0.000277151	3.0804	up	AT1G17830	ref|NM_101646|gb|AY049229|ta|TA35104_3702|ta|TA35103_3702	"Arabidopsis thaliana unknown protein (AT1G17830) mRNA, complete cds [NM_101646]"
A_84_P20970	0.0070545	2.31955	up	AT1G19230	ref|NM_101781|tc|NP040620|tc|NP302854	"Arabidopsis thaliana respiratory burst oxidase protein E (RbohE) / NADPH oxidase (AT1G19230) mRNA, complete cds [NM_101781]"
A_84_P815044	0.000228582	2.01383	up	AT1G20130	ref|NM_101867|ta|TA31330_3702|ta|TA31329_3702|ta|DR257820	"Arabidopsis thaliana hydrolase, acting on ester bonds / lipase/ structural constituent of cell wall (AT1G20130) mRNA, complete cds [NM_101867]"
A_84_P596006	0.000148482	2.57082	up	AT1G20790	ref|NM_101931|tc|TC370157	"Arabidopsis thaliana F-box family protein (AT1G20790) mRNA, complete cds [NM_101931]"
A_84_P754157	8.72632e-05	4.46069	up	AT1G20800	ref|NM_101932|tc|NP222361	"Arabidopsis thaliana F-box family protein (AT1G20800) mRNA, complete cds [NM_101932]"
A_84_P610179	0.0101161	2.21441	up	AT1G20800	ref|NM_101932|tc|NP222362	"Arabidopsis thaliana F-box family protein (AT1G20800) mRNA, complete cds [NM_101932]"
A_84_P532027	0.0075768	2.48647	up	GLTP2	ref|NM_101988|gb|AK221557|ta|TA47812_3702|tc|NP2710454	"Arabidopsis thaliana GLTP2 (glycolipid transfer protein 2); glycolipid binding / glycolipid transporter (GLTP2) mRNA, complete cds [NM_101988]"
A_84_P14793	0.0493396	2.29308	up	AT1G21890	ref|NM_102037|gb|AY065236|ta|TA28097_3702	"Arabidopsis thaliana nodulin MtN21 family protein (AT1G21890) mRNA, complete cds [NM_102037]"
A_84_P21418	0.00967603	2.79817	up	AT1G21960	ref|NM_102045|gb|DR751107|ta|TA50206_3702|tc|TC384105	"Arabidopsis thaliana zinc finger (C3HC4-type RING finger) family protein (AT1G21960) mRNA, complete cds [NM_102045]"
A_84_P569261	2.07882e-05	3.29672	up	AT1G22010	ref|NM_102050|tc|TC388627	"Arabidopsis thaliana unknown protein (AT1G22010) mRNA, complete cds [NM_102050]"
A_84_P851522	0.000455866	3.20626	up	DD46	ref|NM_102051|ta|TA45799_3702|tc|TC367627	"Arabidopsis thaliana DD46; galactosyltransferase/ transferase, transferring hexosyl groups (DD46) mRNA, complete cds [NM_102051]"
A_84_P555958	0.00537367	2.1659	up	DD46	ref|NM_102051|ta|TA45799_3702|tc|TC367627	"Arabidopsis thaliana DD46; galactosyltransferase/ transferase, transferring hexosyl groups (DD46) mRNA, complete cds [NM_102051]"
A_84_P17192	0.00678796	2.02646	up	AGL104	ref|NM_102063|gb|AB094115|ta|TA50680_3702|tc|NP864161	"Arabidopsis thaliana AGL104 (AGAMOUS-LIKE 104); DNA binding / transcription factor (AGL104) mRNA, complete cds [NM_102063]"
A_84_P14346	0.00533537	2.45993	up	SULTR1;3	ref|NM_102065|gb|AB049624|tc|NP226292|tc|TC363004	"Arabidopsis thaliana SULTR1;3; sulfate transmembrane transporter (SULTR1;3) mRNA, complete cds [NM_102065]"
A_84_P829954	0.0127964	2.33092	up	AT1G22330	ref|NM_102083|ta|TA47071_3702|tc|TC391153|tc|TC377036	"Arabidopsis thaliana RNA binding / nucleic acid binding / nucleotide binding (AT1G22330) mRNA, complete cds [NM_102083]"
A_84_P23698	0.0293979	3.11413	up	AT1G22690	ref|NM_102116|ta|TA44665_3702|ta|BP663381|tc|TC386408	"Arabidopsis thaliana gibberellin-responsive protein, putative (AT1G22690) mRNA, complete cds [NM_102116]"
A_84_P17994	0.0101012	2.55306	up	AT1G23030	ref|NM_102151|ta|TA37364_3702|ta|CNS0AEMH|ta|AV817782	"Arabidopsis thaliana armadillo/beta-catenin repeat family protein / U-box domain-containing protein (AT1G23030) mRNA, complete cds [NM_102151]"
A_84_P824947	0.0371005	2.02816	up	ATCSLA03	ref|NM_102197|ref|NM_180621|ref|NM_001036007|ta|TA40586_3702	"Arabidopsis thaliana ATCSLA03 (CELLULOSE SYNTHASE-LIKE A3); cellulose synthase/ transferase, transferring glycosyl groups (ATCSLA03) mRNA, complete cds [NM_102197]"
A_84_P22701	0.000789523	3.30831	up	AT1G23500	ref|NM_102199|tc|NP221345|tc|TC374223	"Arabidopsis thaliana GDSL-motif lipase, putative (AT1G23500) mRNA, complete cds [NM_102199]"
A_84_P10408	0.00618208	2.01419	up	AT1G23520	ref|NM_102201|ta|DR370566|tc|TC378919	"Arabidopsis thaliana unknown protein (AT1G23520) mRNA, complete cds [NM_102201]"
A_84_P830332	0.0100114	2.01383	up	AT1G23520	ref|NM_102201|ta|TA47648_3702|tc|TC378919	"Arabidopsis thaliana unknown protein (AT1G23520) mRNA, complete cds [NM_102201]"
A_84_P18916	0.00712173	3.04883	up	AT1G23680	ref|NM_102216|tc|TC393200	"Arabidopsis thaliana unknown protein (AT1G23680) mRNA, complete cds [NM_102216]"
A_84_P839118	5.24948e-05	2.32904	up	AT1G24200	ref|NM_102266|tc|NP042682|tc|NP2710374	"Arabidopsis thaliana paired amphipathic helix repeat-containing protein (AT1G24200) mRNA, complete cds [NM_102266]"
A_84_P17042	0.00198429	2.38395	up	G6PD3	ref|NM_102274|ta|BP583067	"Arabidopsis thaliana G6PD3 (GLUCOSE-6-PHOSPHATE DEHYDROGENASE 3); glucose-6-phosphate dehydrogenase (G6PD3) mRNA, complete cds [NM_102274]"
A_84_P11362	0.0120238	2.55495	up	AT1G24530	ref|NM_102297|ta|TA41723_3702|tc|TC368189	"Arabidopsis thaliana transducin family protein / WD-40 repeat family protein (AT1G24530) mRNA, complete cds [NM_102297]"
A_84_P15526	0.00652659	2.34358	up	AT1G26710	ref|NM_102434|ta|TA50438_3702|tc|TC378494	"Arabidopsis thaliana unknown protein (AT1G26710) mRNA, complete cds [NM_102434]"
A_84_P750847	0.0269944	2.2214	up	AT1G26795	ref|NM_102443|ta|TA52962_3702|tc|TC385690	"Arabidopsis thaliana self-incompatibility protein-related (AT1G26795) mRNA, complete cds [NM_102443]"
A_84_P836321	0.0162658	2.02599	up	ATHB54	ref|NM_102467|ta|TA52407_3702|ta|TA45677_3702|tc|TC379946	"Arabidopsis thaliana ATHB54 (ARABIDOPSIS THALIANA HOMEOBOX PROTEIN 54); nucleic acid binding / transcription factor (ATHB54) mRNA, complete cds [NM_102467]"
A_84_P547123	0.0277709	5.37342	up	AT1G27240	ref|NM_102485|tc|TC386025	"Arabidopsis thaliana paired amphipathic helix repeat-containing protein (AT1G27240) mRNA, complete cds [NM_102485]"
A_84_P751701	0.0287278	2.01594	up	AT1G28700	ref|NM_102637|gb|DQ132667|ta|TA50837_3702|tc|TC379511	"Arabidopsis thaliana unknown protein (AT1G28700) mRNA, complete cds [NM_102637]"
A_84_P11936	0.00051629	2.84118	up	AT1G29090	ref|NM_102650|gb|BT004146|ta|TA42626_3702|ta|AI994167	"Arabidopsis thaliana peptidase C1A papain family protein (AT1G29090) mRNA, complete cds [NM_102650]"
A_84_P12872	0.0109944	2.65244	up	AT1G29270	ref|NM_102667|ta|AI998318|tc|TC389684	"Arabidopsis thaliana unknown protein (AT1G29270) mRNA, complete cds [NM_102667]"
A_84_P579087	0.0248751	2.10197	up	AT1G29830	ref|NM_102723|ref|NM_001160911|gb|DQ132671|ta|TA43118_3702	"Arabidopsis thaliana unknown protein (AT1G29830) mRNA, complete cds [NM_102723]"
A_84_P210788	0.00239969	2.35129	up	CAB2	ref|NM_102732|gb|DR382604|ta|TA26491_3702|ta|TA26505_3702	"Arabidopsis thaliana CAB2 (CHLOROPHYLL A/B-BINDING PROTEIN 2); chlorophyll binding (CAB2) mRNA, complete cds [NM_102732]"
A_84_P23768	0.006196	4.57892	up	NCED5	ref|NM_102749|gb|AK226774|ta|BP782311|tc|TC362660	"Arabidopsis thaliana NCED5 (NINE-CIS-EPOXYCAROTENOID DIOXYGENASE 5); 9-cis-epoxycarotenoid dioxygenase (NCED5) mRNA, complete cds [NM_102749]"
A_84_P563065	0.00209192	5.14364	up	AT1G30250	ref|NM_102764|ta|TA51333_3702|tc|TC387307	"Arabidopsis thaliana unknown protein (AT1G30250) mRNA, complete cds [NM_102764]"
A_84_P19108	0.00203144	2.38068	up	AT1G30280	ref|NM_102767|gb|AY070092|ta|TA49208_3702|tc|TC365810	"Arabidopsis thaliana heat shock protein binding (AT1G30280) mRNA, complete cds [NM_102767]"
A_84_P17027	0.00100068	2.19686	up	AT1G30870	ref|NM_102824|gb|BT002890|ta|TA40227_3702|ta|AI100412	"Arabidopsis thaliana cationic peroxidase, putative (AT1G30870) mRNA, complete cds [NM_102824]"
A_84_P21810	0.00880495	7.15262	up	AT1G31080	ref|NM_102847|ta|DQ056470|tc|TC373737	"Arabidopsis thaliana F-box family protein (AT1G31080) mRNA, complete cds [NM_102847]"
A_84_P13433	0.000228226	2.00644	up	ATSYP24	ref|NM_102960|tc|NP222430|tc|TC370982	"Arabidopsis thaliana ATSYP24; SNAP receptor/ protein binding (ATSYP24) mRNA, complete cds [NM_102960]"
A_84_P17215	0.0006944	2.09218	up	ATMKK10	ref|NM_102965|ta|DQ446313|tc|TC376152	"Arabidopsis thaliana ATMKK10; MAP kinase kinase/ kinase (ATMKK10) mRNA, complete cds [NM_102965]"
A_84_P20878	0.00708181	2.0232	up	AT1G32660	ref|NM_103000|tc|TC369707	"Arabidopsis thaliana F-box family protein (AT1G32660) mRNA, complete cds [NM_103000]"
A_84_P532062	0.000171554	2.01304	up	AT1G33340	ref|NM_103061|ta|TA47764_3702|tc|TC370536	"Arabidopsis thaliana epsin N-terminal homology (ENTH) domain-containing protein / clathrin assembly protein-related (AT1G33340) mRNA, complete cds [NM_103061]"
A_84_P558645	0.000702121	2.54539	up	AT1G33500	ref|NM_103075|tc|NP306168|tc|TC381277	"Arabidopsis thaliana unknown protein (AT1G33500) mRNA, complete cds [NM_103075]"
A_84_P23837	0.000366099	3.80358	up	AT1G33640	ref|NM_103085|tc|TC400674	"Arabidopsis thaliana unknown protein (AT1G33640) mRNA, complete cds [NM_103085]"
A_84_P16068	0.00122039	5.06501	up	AT1G33790	ref|NM_103098|ref|NM_001160918|ta|TA47637_3702|ta|BP784884	"Arabidopsis thaliana jacalin lectin family protein (AT1G33790) mRNA, complete cds [NM_103098]"
A_84_P11523	0.0170214	2.7835	up	CYCT1;1	ref|NM_103239|tc|TC380091	"Arabidopsis thaliana CYCT1;1 (CYCLIN T1;1); cyclin-dependent protein kinase (CYCT1;1) mRNA, complete cds [NM_103239]"
A_84_P20196	0.0187595	2.03793	up	AT1G36950	ref|NM_103351|tc|NP221828|tc|NP2709412	"Arabidopsis thaliana zinc finger protein-related (AT1G36950) mRNA, complete cds [NM_103351]"
A_84_P807972	0.00022491	4.93465	up	NIA2	ref|NM_103364|gb|N38460|gb|AK230230|ta|TA27267_3702	"Arabidopsis thaliana NIA2 (NITRATE REDUCTASE 2); nitrate reductase (NADH)/ nitrate reductase (NIA2) mRNA, complete cds [NM_103364]"
A_84_P807980	0.00473478	3.98667	up	NIA2	ref|NM_103364|gb|AK230230|ta|TA27270_3702|ta|TA27262_3702	"Arabidopsis thaliana NIA2 (NITRATE REDUCTASE 2); nitrate reductase (NADH)/ nitrate reductase (NIA2) mRNA, complete cds [NM_103364]"
A_84_P16255	0.000922577	3.28457	up	NIA2	ref|NM_103364|gb|AK230230|ta|TA27277_3702|ta|TA27262_3702	"Arabidopsis thaliana NIA2 (NITRATE REDUCTASE 2); nitrate reductase (NADH)/ nitrate reductase (NIA2) mRNA, complete cds [NM_103364]"
A_84_P509006	0.014312	2.2733	up	AT1G43610	ref|NM_103486|ta|TA53219_3702|tc|TC379487	"Arabidopsis thaliana NLI interacting factor (NIF) family protein (AT1G43610) mRNA, complete cds [NM_103486]"
A_84_P750392	0.00259553	2.75373	up	AT1G44608	ref|NM_103553|ta|AY954761|tc|TC387050|tc|TC384410	"Arabidopsis thaliana unknown protein (AT1G44608) mRNA, complete cds [NM_103553]"
A_84_P590708	0.00656074	3.41399	up	AT1G46840	ref|NM_103608|tc|TC368535	"Arabidopsis thaliana F-box family protein (AT1G46840) mRNA, complete cds [NM_103608]"
A_84_P18422	0.0171506	2.00039	up	GLN1;5	ref|NM_103743|gb|AK118005|ta|TA38677_3702|tc|NP221858	"Arabidopsis thaliana GLN1;5 (glutamine synthetase 1;5); glutamate-ammonia ligase (GLN1;5) mRNA, complete cds [NM_103743]"
A_84_P16535	0.00147981	2.21112	up	AT1G48530	ref|NM_103749|gb|AY735529|ta|TA52459_3702|tc|TC386235	"Arabidopsis thaliana unknown protein (AT1G48530) mRNA, complete cds [NM_103749]"
A_84_P752079	0.0228604	2.38968	up	AT1G48700	ref|NM_103765|gb|AK227756|gb|EG496398|tc|TC390741	"Arabidopsis thaliana iron ion binding / oxidoreductase, acting on paired donors, with incorporation or reduction of molecular oxygen, 2-oxoglutarat_ (AT1G48700) mRNA, complete cds [NM_103765]"
A_84_P11452	0.0132828	3.72277	up	AT1G48940	ref|NM_103787|ta|DQ056488|tc|TC386952	"Arabidopsis thaliana plastocyanin-like domain-containing protein (AT1G48940) mRNA, complete cds [NM_103787]"
A_84_P847412	0.010779	3.65911	up	AT1G48940	ref|NM_103787|ta|DQ056488|tc|TC387744|tc|TC386952	"Arabidopsis thaliana plastocyanin-like domain-containing protein (AT1G48940) mRNA, complete cds [NM_103787]"
A_84_P19015	0.00452298	2.13992	up	AT1G49120	ref|NM_103802|ta|AY560840|tc|TC374885	"Arabidopsis thaliana AP2 domain-containing transcription factor, putative (AT1G49120) mRNA, complete cds [NM_103802]"
A_84_P15312	0.0220794	2.10847	up	AT1G49220	ref|NM_103812|tc|NP251554|ta|DQ056489|tc|TC379749	"Arabidopsis thaliana zinc finger (C3HC4-type RING finger) family protein (AT1G49220) mRNA, complete cds [NM_103812]"
A_84_P14369	0.00119362	2.68157	up	AT1G49250	ref|NM_103816|tc|NP2708920	"Arabidopsis thaliana ATP dependent DNA ligase family protein (AT1G49250) mRNA, complete cds [NM_103816]"
A_84_P66364	0.012813	2.1341	up	AT1G49310	ref|NM_103821|gb|AK227341|ta|TA50894_3702	"Arabidopsis thaliana unknown protein (AT1G49310) mRNA, complete cds [NM_103821]"
A_84_P15916	0.00678351	2.79493	up	ATNHD2	ref|NM_103868|tc|TC370827	"Arabidopsis thaliana ATNHD2; potassium:hydrogen antiporter/ sodium:hydrogen antiporter (ATNHD2) mRNA, complete cds [NM_103868]"
A_84_P10518	0.0206003	5.4891	up	AT1G50040	ref|NM_103892|gb|AY074383|ta|TA46406_3702|ta|BP620382	"Arabidopsis thaliana unknown protein (AT1G50040) mRNA, complete cds [NM_103892]"
A_84_P14059	0.00181878	2.16503	up	AT1G50400	ref|NM_103923|tc|NP318964|ta|BP663935|tc|TC394836	"Arabidopsis thaliana porin family protein (AT1G50400) mRNA, complete cds [NM_103923]"
A_84_P15249	0.0395839	5.14769	up	AT1G50580	ref|NM_103940|tc|TC369636	"Arabidopsis thaliana glycosyltransferase family protein (AT1G50580) mRNA, complete cds [NM_103940]"
A_84_P562210	0.00133312	2.07926	up	AT1G50690	ref|NM_103951|ta|TA52319_3702|tc|TC390868	"Arabidopsis thaliana unknown protein (AT1G50690) mRNA, complete cds [NM_103951]"
A_84_P834119	0.00288095	2.2562	up	AT1G50750	ref|NM_103957|ta|TA51126_3702|tc|TC360658	"Arabidopsis thaliana unknown protein (AT1G50750) mRNA, complete cds [NM_103957]"
A_84_P507254	0.00030015	2.57132	up	AT1G50820	ref|NM_103963|tc|TC378066	"Arabidopsis thaliana unknown protein (AT1G50820) mRNA, complete cds [NM_103963]"
A_84_P14307	0.000980259	2.35126	up	AT1G50990	ref|NM_103979|tc|NP1662627|tc|NP306364	"Arabidopsis thaliana protein kinase-related (AT1G50990) mRNA, complete cds [NM_103979]"
A_84_P22702	0.00309638	2.10662	up	AT1G51380	ref|NM_104016|gb|AY058890|ta|TA49129_3702|tc|TC368222	"Arabidopsis thaliana eukaryotic translation initiation factor 4A, putative / eIF-4A, putative (AT1G51380) mRNA, complete cds [NM_104016]"
A_84_P21908	0.00699138	2.47962	up	AT1G51830	ref|NM_104063|gb|AK221400|ta|TA44800_3702|ta|AA585932	"Arabidopsis thaliana ATP binding / kinase/ protein serine/threonine kinase (AT1G51830) mRNA, complete cds [NM_104063]"
A_84_P826714	0.0131117	3.4488	up	AT1G52000	ref|NM_104081|gb|AK226551|ta|TA42698_3702|tc|TC360666	"Arabidopsis thaliana jacalin lectin family protein (AT1G52000) mRNA, complete cds [NM_104081]"
A_84_P17978	0.00556919	2.4269	up	AT1G52120	ref|NM_104093|gb|AK229754|ta|TA51563_3702|tc|TC366857	"Arabidopsis thaliana unknown protein (AT1G52120) mRNA, complete cds [NM_104093]"
A_84_P17161	0.0147456	2.62713	up	AT1G52750	ref|NM_104153|ta|TA42250_3702|ta|BX836627|tc|TC363184	"Arabidopsis thaliana hydrolase, alpha/beta fold family protein (AT1G52750) mRNA, complete cds [NM_104153]"
A_84_P20032	0.022301	3.40164	up	AT1G53820	ref|NM_104259|ta|DQ056496|tc|TC375878	"Arabidopsis thaliana zinc finger (C3HC4-type RING finger) family protein (AT1G53820) mRNA, complete cds [NM_104259]"
A_84_P856547	0.00699081	2.19339	up	AT1G54870	ref|NM_104360|ta|TA31943_3702|tc|NP306217|ta|Z27276	"Arabidopsis thaliana binding / catalytic/ oxidoreductase (AT1G54870) mRNA, complete cds [NM_104360]"
A_84_P21712	0.0013718	2.25138	up	PGSIP4	ref|NM_104367|tc|TC365590	"Arabidopsis thaliana PGSIP4 (PLANT GLYCOGENIN-LIKE STARCH INITIATION PROTEIN 4); transferase, transferring glycosyl groups (PGSIP4) mRNA, complete cds [NM_104367]"
A_84_P22615	0.00101613	2.64712	up	AT1G55200	ref|NM_104393|ta|TA39419_3702	"Arabidopsis thaliana protein kinase family protein (AT1G55200) mRNA, complete cds [NM_104393]"
A_84_P17791	0.00777922	2.16647	up	AT1G56020	ref|NM_104480|ta|TA44381_3702|ta|CNS0AE9K|tc|TC369718	"Arabidopsis thaliana unknown protein (AT1G56020) mRNA, complete cds [NM_104480]"
A_84_P14122	0.00680923	2.70237	up	AT1G56030	ref|NM_104481|gb|DQ446364|ta|TA52355_3702|tc|NP168765	"Arabidopsis thaliana MIF4G domain-containing protein / U-box domain-containing protein (AT1G56030) mRNA, complete cds [NM_104481]"
A_84_P14081	0.0212425	2.53007	up	AT1G56100	ref|NM_104488|tc|NP2708332	"Arabidopsis thaliana pectinesterase inhibitor domain-containing protein (AT1G56100) mRNA, complete cds [NM_104488]"
A_84_P21940	0.00514952	2.36625	up	AT1G58050	ref|NM_104587|tc|TC358390	"Arabidopsis thaliana helicase domain-containing protein (AT1G58050) mRNA, complete cds [NM_104587]"
A_84_P61370	0.0032222	2.73177	up	AT1G59630	ref|NM_104656|gb|DQ446375|tc|NP2708166|tc|NP10427112	"Arabidopsis thaliana F-box family protein-related (AT1G59630) mRNA, complete cds [NM_104656]"
A_84_P23712	0.0014992	2.36152	up	AT1G59860	ref|NM_104679|gb|AK175148|ta|TA37999_3702|tc|TC389279	"Arabidopsis thaliana 17.6 kDa class I heat shock protein (HSP17.6A-CI) (AT1G59860) mRNA, complete cds [NM_104679]"
A_84_P562240	0.00186188	5.68915	up	AT1G61050	ref|NM_104785|ta|TA49916_3702|tc|TC370161	"Arabidopsis thaliana alpha 1,4-glycosyltransferase family protein / glycosyltransferase sugar-binding DXD motif-containing protein (AT1G61050) mRNA, complete cds [NM_104785]"
A_84_P791365	0.00604275	2.2765	up	AT1G61060	ref|NM_104786|gb|EG476958|tc|TC378265	"Arabidopsis thaliana F-box family protein (AT1G61060) mRNA, complete cds [NM_104786]"
A_84_P601436	0.00188689	2.07242	up	AT1G61080	ref|NM_104789|tc|TC359853	"Arabidopsis thaliana proline-rich family protein (AT1G61080) mRNA, complete cds [NM_104789]"
A_84_P531238	0.0110492	2.35515	up	AT1G61667	ref|NM_104848|gb|AK230247|ta|TA49882_3702|tc|TC381284	"Arabidopsis thaliana unknown protein (AT1G61667) mRNA, complete cds [NM_104848]"
A_84_P20036	0.00412033	2.17499	up	AtTLP4	ref|NM_104874|tc|NP041097|tc|NP2707912	"Arabidopsis thaliana AtTLP4 (TUBBY LIKE PROTEIN 4); transcription factor (AtTLP4) mRNA, complete cds [NM_104874]"
A_84_P836803	3.35697e-05	15.8963	up	AT1G62000	ref|NM_104880|ref|NM_104903|ref|NM_104887|gb|BT002422	"Arabidopsis thaliana unknown protein (AT1G62000) mRNA, complete cds [NM_104880]"
A_84_P862180	6.51876e-05	9.17157	up	AT1G62000	ref|NM_104880|ta|TA52626_3702|ta|TA25986_3702|ta|CB259357	"Arabidopsis thaliana unknown protein (AT1G62000) mRNA, complete cds [NM_104880]"
A_84_P235683	3.3902e-06	8.06141	up	AT1G62000	ref|NM_104880|gb|N37349|ta|TA25986_3702|ta|TA25982_3702	"Arabidopsis thaliana unknown protein (AT1G62000) mRNA, complete cds [NM_104880]"
A_84_P805417	0.00864516	6.85631	up	AT1G62000	ref|NM_104880|ref|NM_104889|gb|AY058148|gb|N37349	"Arabidopsis thaliana unknown protein (AT1G62000) mRNA, complete cds [NM_104880]"
A_84_P84979	4.10364e-05	36.939	up	AT1G62060	ref|NM_104887|gb|AY075629|ta|TA25987_3702|ta|BP831634	"Arabidopsis thaliana unknown protein (AT1G62060) mRNA, complete cds [NM_104887]"
A_84_P752309	8.11454e-05	4.58645	up	AT1G62080	ref|NM_104889|ref|NM_104887|gb|AY058148|gb|AY075629	"Arabidopsis thaliana unknown protein (AT1G62080) mRNA, complete cds [NM_104889]"
A_84_P14213	5.32503e-05	22.6118	up	AT1G62220	ref|NM_104903|gb|BT002422|gb|AV823702|ta|TA25990_3702	"Arabidopsis thaliana unknown protein (AT1G62220) mRNA, complete cds [NM_104903]"
A_84_P515994	0.0070567	3.59847	up	AT1G62270	ref|NM_104907|tc|NP2707885	"Arabidopsis thaliana F-box family protein (AT1G62270) mRNA, complete cds [NM_104907]"
A_84_P839262	0.00613859	2.88912	up	AT1G62270	ref|NM_104907|tc|NP043912|tc|NP2707885	"Arabidopsis thaliana F-box family protein (AT1G62270) mRNA, complete cds [NM_104907]"
A_84_P17028	0.0013822	11.5404	up	FMO_GS-OX3	ref|NM_104934|gb|AF370136|ta|TA44259_3702|ta|BP671664	"Arabidopsis thaliana FMO GS-OX3 (FLAVIN-MONOOXYGENASE GLUCOSINOLATE S-OXYGENASE 3); 3-methylthiopropyl glucosinolate S-oxygenase/ 4-methylthiopropy_ (FMO GS-OX3) mRNA, complete cds [NM_104934]"
A_84_P24111	0.0290359	2.39091	up	ACOS5	ref|NM_104972|ta|TA46450_3702|tc|TC366056	"Arabidopsis thaliana ACOS5 (ACYL-COA SYNTHETASE 5); 4-coumarate-CoA ligase/ long-chain-fatty-acid-CoA ligase/ medium-chain-fatty-acid-CoA ligase (ACOS5) mRNA, complete cds [NM_104972]"
A_84_P513491	0.000679681	2.47494	up	AT1G63200	ref|NM_104998|tc|TC382783	"Arabidopsis thaliana unknown protein (AT1G63200) mRNA, complete cds [NM_104998]"
A_84_P23865	0.0143666	2.57123	up	AT1G64030	ref|NM_105076|tc|NP2707760	"Arabidopsis thaliana serpin family protein / serine protease inhibitor family protein (AT1G64030) mRNA, complete cds [NM_105076]"
A_84_P23863	0.0200224	3.08493	up	RLM1	ref|NM_105080|tc|TC386565	"Arabidopsis thaliana RLM1 (RESISTANCE TO LEPTOSPHAERIA MACULANS 1); ATP binding / protein binding / transmembrane receptor (RLM1) mRNA, complete cds [NM_105080]"
A_84_P253725	0.00497617	2.98046	up	TOM7-2	ref|NM_105096|tc|NP2707742	"Arabidopsis thaliana TOM7-2 (TRANSLOCASE OF OUTER MEMBRANE 7 KDA SUBUNIT 2); P-P-bond-hydrolysis-driven protein transmembrane transporter (TOM7-2) mRNA, complete cds [NM_105096]"
A_84_P13413	0.0207861	3.05796	up	AT1G65550	ref|NM_105229|tc|NP1662493	"Arabidopsis thaliana xanthine/uracil permease family protein (AT1G65550) mRNA, complete cds [NM_105229]"
A_84_P23705	0.000599488	2.22493	up	DegP3	ref|NM_105236|tc|NP043893|tc|TC365529	"Arabidopsis thaliana DegP3 (DegP protease 3); catalytic/ protein binding / serine-type endopeptidase/ serine-type peptidase (DegP3) mRNA, complete cds [NM_105236]"
A_84_P572942	0.00263111	2.16172	up	AT1G65760	ref|NM_105249|gb|DQ653405|tc|NP173435|tc|NP10420822	"Arabidopsis thaliana F-box family protein (AT1G65760) mRNA, complete cds [NM_105249]"
A_84_P21842	0.00166191	4.06132	up	FMO_GS-OX1	ref|NM_105258|ta|TA47208_3702|tc|TC367572|tc|TC398922	"Arabidopsis thaliana FMO GS-OX1 (FLAVIN-MONOOXYGENASE GLUCOSINOLATE S-OXYGENASE 1); 3-methylthiopropyl glucosinolate S-oxygenase/ 4-methylthiopropy_ (FMO GS-OX1) mRNA, complete cds [NM_105258]"
A_84_P14338	0.00356007	3.1856	up	ZFP4	ref|NM_105285|gb|AK230232|ta|TA38777_3702|ta|DR751646	"Arabidopsis thaliana ZFP4 (ZINC FINGER PROTEIN 4); nucleic acid binding / transcription factor/ zinc ion binding (ZFP4) mRNA, complete cds [NM_105285]"
A_84_P850710	0.00100575	3.10005	up	ZFP4	ref|NM_105285|gb|AK230232|ta|TA38777_3702|ta|N38519	"Arabidopsis thaliana ZFP4 (ZINC FINGER PROTEIN 4); nucleic acid binding / transcription factor/ zinc ion binding (ZFP4) mRNA, complete cds [NM_105285]"
A_84_P800901	0.0144197	2.15291	up	AT1G66160	ref|NM_105287|gb|T44966|ta|TA36972_3702|ta|BP822323	"Arabidopsis thaliana U-box domain-containing protein (AT1G66160) mRNA, complete cds [NM_105287]"
A_84_P18967	0.000101969	4.94245	up	AT1G66300	ref|NM_105301|tc|TC369307	"Arabidopsis thaliana F-box family protein (AT1G66300) mRNA, complete cds [NM_105301]"
A_84_P23750	0.0164222	2.0319	up	MYB114	ref|NM_105309|gb|AY008379|ta|TA49448_3702|tc|TC392173	"Arabidopsis thaliana MYB114 (myb domain protein 114); DNA binding / transcription factor (MYB114) mRNA, complete cds [NM_105309]"
A_84_P21944	0.0403727	3.71469	up	AT1G66930	ref|NM_105364|tc|NP2707589	"Arabidopsis thaliana serine/threonine protein kinase family protein (AT1G66930) mRNA, complete cds [NM_105364]"
A_84_P10446	0.0169777	2.3721	up	LBD40	ref|NM_105380|gb|BX816029|ta|TA40481_3702|ta|CNS0ABR9	"Arabidopsis thaliana LBD40 (LOB DOMAIN-CONTAINING PROTEIN 40) (LBD40) mRNA, complete cds [NM_105380]"
A_84_P11392	0.0114033	2.4822	up	CYP735A2	ref|NM_105381|ta|TA50476_3702|ta|CNS0AE20|tc|TC365322	"Arabidopsis thaliana CYP735A2; electron carrier/ heme binding / iron ion binding / monooxygenase/ oxygen binding (CYP735A2) mRNA, complete cds [NM_105381]"
A_84_P842072	0.0070283	2.38254	up	ASY1	ref|NM_105405|gb|AF157556|tc|NP232384|tc|TC362022	"Arabidopsis thaliana ASY1 (ASYNAPTIC 1); DNA binding (ASY1) mRNA, complete cds [NM_105405]"
A_84_P22711	0.00432638	2.34701	up	ASY1	ref|NM_105405|gb|AF157556|ta|TA46327_3702|tc|NP232385	"Arabidopsis thaliana ASY1 (ASYNAPTIC 1); DNA binding (ASY1) mRNA, complete cds [NM_105405]"
A_84_P17319	0.0279377	2.24246	up	AT1G67670	ref|NM_105435|tc|TC399760	"Arabidopsis thaliana unknown protein (AT1G67670) mRNA, complete cds [NM_105435]"
A_84_P20937	0.00175427	2.13809	up	AT1G68170	ref|NM_105487|tc|NP307457|tc|TC398899	"Arabidopsis thaliana nodulin MtN21 family protein (AT1G68170) mRNA, complete cds [NM_105487]"
A_84_P304710	0.0427215	2.35113	up	AT1G68250	ref|NM_105496|ref|NM_001124098|ta|TA35544_3702|ta|H36374	"Arabidopsis thaliana unknown protein (AT1G68250) mRNA, complete cds [NM_105496]"
A_84_P22833	0.020248	2.06042	up	ATIPT1	ref|NM_105517|ta|TA46991_3702|tc|TC366812	"Arabidopsis thaliana ATIPT1 (isopentenyltransferase 1); adenylate dimethylallyltransferase (ATIPT1) mRNA, complete cds [NM_105517]"
A_84_P17766	0.0124716	2.03536	up	PAN	ref|NM_105536|ta|TA45660_3702|ta|DR750752|ta|AU230421	"Arabidopsis thaliana PAN (PERIANTHIA); DNA binding / transcription factor (PAN) mRNA, complete cds [NM_105536]"
A_84_P22476	0.00110552	2.13604	up	AT1G68670	ref|NM_105539|ta|TA28096_3702|ta|TA28106_3702|tc|TC394053	"Arabidopsis thaliana myb family transcription factor (AT1G68670) mRNA, complete cds [NM_105539]"
A_84_P21894	0.0153584	2.18852	up	AT1G68740	ref|NM_105547|ta|TA45180_3702|tc|NP033356|tc|NP305360	"Arabidopsis thaliana EXS family protein / ERD1/XPR1/SYG1 family protein (AT1G68740) mRNA, complete cds [NM_105547]"
A_84_P597910	0.000661358	2.89711	up	AT1G68870	ref|NM_105560|ta|TA51775_3702|tc|TC383471	"Arabidopsis thaliana unknown protein (AT1G68870) mRNA, complete cds [NM_105560]"
A_84_P15251	0.0223973	3.36366	up	AT1G69500	ref|NM_105617|ta|TA48004_3702|tc|TC365425	"Arabidopsis thaliana electron carrier/ heme binding / iron ion binding / monooxygenase/ oxygen binding (AT1G69500) mRNA, complete cds [NM_105617]"
A_84_P846788	0.00468274	2.01569	up	AT1G69760	ref|NM_105644|tc|TC377088	"Arabidopsis thaliana unknown protein (AT1G69760) mRNA, complete cds [NM_105644]"
A_84_P19889	0.000522086	2.06108	up	AT1G70020	ref|NM_105671|ta|DQ446416|tc|TC385846|tc|TC381256	"Arabidopsis thaliana unknown protein (AT1G70020) mRNA, complete cds [NM_105671]"
A_84_P839203	0.00410007	10.6953	up	AT1G70260	ref|NM_105694|gb|BX815890|tc|NP043774|ta|CNS0AD5R	"Arabidopsis thaliana nodulin MtN21 family protein (AT1G70260) mRNA, complete cds [NM_105694]"
A_84_P739644	0.0163804	5.76207	up	AT1G70260	ref|NM_105694|gb|BX815890|ta|CNS0AD5R|tc|TC402381	"Arabidopsis thaliana nodulin MtN21 family protein (AT1G70260) mRNA, complete cds [NM_105694]"
A_84_P839208	0.00654027	4.14391	up	AT1G70260	ref|NM_105694|gb|BX815890|tc|NP043775|ta|CNS0AD5R	"Arabidopsis thaliana nodulin MtN21 family protein (AT1G70260) mRNA, complete cds [NM_105694]"
A_84_P839025	0.00252574	2.33207	up	AT1G70430	ref|NM_105711|tc|NP041785|tc|NP2707418	"Arabidopsis thaliana protein kinase family protein (AT1G70430) mRNA, complete cds [NM_105711]"
A_84_P19090	0.000125273	2.23343	up	AT1G70430	ref|NM_105711|tc|NP2707418	"Arabidopsis thaliana protein kinase family protein (AT1G70430) mRNA, complete cds [NM_105711]"
A_84_P189624	0.0478823	2.12709	up	MLP43	ref|NM_105756|ta|TA29511_3702|ta|AA041175|ta|BP628639	"Arabidopsis thaliana MLP43 (MLP-LIKE PROTEIN 43) (MLP43) mRNA, complete cds [NM_105756]"
A_84_P22680	0.0262563	2.03868	up	AT1G71370	ref|NM_105806|ta|TA46160_3702|tc|TC363106	"Arabidopsis thaliana DEAD/DEAH box helicase, putative (AT1G71370) mRNA, complete cds [NM_105806]"
A_84_P15904	0.00354472	2.15794	up	AT1G72140	ref|NM_105872|gb|AK230313|ta|TA45703_3702|ta|BX834437	"Arabidopsis thaliana proton-dependent oligopeptide transport (POT) family protein (AT1G72140) mRNA, complete cds [NM_105872]"
A_84_P529493	0.00222502	2.0106	up	AT1G72620	ref|NM_105921|tc|TC374811	"Arabidopsis thaliana hydrolase, alpha/beta fold family protein (AT1G72620) mRNA, complete cds [NM_105921]"
A_84_P829789	0.00890298	2.68418	up	AT1G74130	ref|NM_106073|ref|NM_202412|ta|TA46841_3702|ta|TA46842_3702	"Arabidopsis thaliana rhomboid family protein (AT1G74130) mRNA, complete cds [NM_106073]"
A_84_P558738	0.0303893	2.65175	up	AT1G74130	ref|NM_106073|ref|NM_202412|ta|TA46841_3702|tc|TC372797	"Arabidopsis thaliana rhomboid family protein (AT1G74130) mRNA, complete cds [NM_106073]"
A_84_P17158	0.00118611	2.00457	up	AT1G74490	ref|NM_106109|ta|TA47691_3702|ta|CNS0ADDL|ta|AU226574	"Arabidopsis thaliana protein kinase, putative (AT1G74490) mRNA, complete cds [NM_106109]"
A_84_P604152	0.00697868	2.24732	up	AT1G74870	ref|NM_106145|gb|AK175181|ta|TA50771_3702|tc|TC371374	"Arabidopsis thaliana protein binding / zinc ion binding (AT1G74870) mRNA, complete cds [NM_106145]"
A_84_P16190	0.0100414	2.67262	up	AT1G74990	ref|NM_106156|gb|DR378495|ta|TA51647_3702|tc|TC384427	"Arabidopsis thaliana zinc finger (C3HC4-type RING finger) family protein (AT1G74990) mRNA, complete cds [NM_106156]"
A_84_P841673	0.0106094	2.21107	up	AT1G75530	ref|NM_106206|tc|NP227899|tc|NP2707201	"Arabidopsis thaliana forkhead-associated domain-containing protein / FHA domain-containing protein (AT1G75530) mRNA, complete cds [NM_106206]"
A_84_P10454	0.00543144	2.02306	up	AT1G75530	ref|NM_106206|tc|NP2707201	"Arabidopsis thaliana forkhead-associated domain-containing protein / FHA domain-containing protein (AT1G75530) mRNA, complete cds [NM_106206]"
A_84_P816178	0.0325554	2.27214	up	CDSP32	ref|NM_106257|ta|TA32158_3702|ta|TA32157_3702|ta|CNS0AAR0	"Arabidopsis thaliana CDSP32 (CHLOROPLASTIC DROUGHT-INDUCED STRESS PROTEIN OF 32 KD) (CDSP32) mRNA, complete cds [NM_106257]"
A_84_P532167	0.00668524	3.55958	up	AT1G76470	ref|NM_106297|ta|TA50547_3702|tc|NP168810|tc|NP305444	"Arabidopsis thaliana 3-beta-hydroxy-delta5-steroid dehydrogenase/ binding / catalytic/ cinnamoyl-CoA reductase (AT1G76470) mRNA, complete cds [NM_106297]"
A_84_P831206	0.0318127	3.47377	up	AT1G76470	ref|NM_106297|ta|TA48731_3702|tc|NP305444|tc|NP168810	"Arabidopsis thaliana 3-beta-hydroxy-delta5-steroid dehydrogenase/ binding / catalytic/ cinnamoyl-CoA reductase (AT1G76470) mRNA, complete cds [NM_106297]"
A_84_P22843	0.00679498	2.53273	up	AT1G76790	ref|NM_106329|ta|TA33986_3702|ta|AI993630	"Arabidopsis thaliana O-methyltransferase family 2 protein (AT1G76790) mRNA, complete cds [NM_106329]"
A_84_P858400	0.0107264	2.06842	up	AT1G76790	ref|NM_106329|ta|TA33986_3702|ta|N65694|ta|BE038955	"Arabidopsis thaliana O-methyltransferase family 2 protein (AT1G76790) mRNA, complete cds [NM_106329]"
A_84_P274500	0.000937731	2.81281	up	AT1G77880	ref|NM_106437|tc|TC393505	"Arabidopsis thaliana F-box family protein (AT1G77880) mRNA, complete cds [NM_106437]"
A_84_P11530	0.0276771	2.38202	up	ATGSTU20	ref|NM_106484|ta|TA31945_3702|ta|AV819763|ta|BP639218	"Arabidopsis thaliana ATGSTU20 (GLUTATHIONE S-TRANSFERASE TAU 20); glutathione transferase (ATGSTU20) mRNA, complete cds [NM_106484]"
A_84_P17123	0.00041615	5.8915	up	AT1G78400	ref|NM_106487|tc|NP215130|tc|NP2703842	"Arabidopsis thaliana glycoside hydrolase family 28 protein / polygalacturonase (pectinase) family protein (AT1G78400) mRNA, complete cds [NM_106487]"
A_84_P751574	0.000247524	2.43066	up	AT1G78740	ref|NM_106521|tc|NP1657872|tc|NP039534|ta|BT011995	"Arabidopsis thaliana unknown protein (AT1G78740) mRNA, complete cds [NM_106521]"
A_84_P11401	0.000342541	2.16108	up	AT1G78750	ref|NM_106522|tc|TC369226	"Arabidopsis thaliana F-box family protein (AT1G78750) mRNA, complete cds [NM_106522]"
A_84_P839069	0.0104108	2.11067	up	SRF5	ref|NM_106547|gb|AY518290|tc|NP041895	"Arabidopsis thaliana SRF5 (STRUBBELIG-RECEPTOR FAMILY 5); ATP binding / kinase/ protein serine/threonine kinase (SRF5) mRNA, complete cds [NM_106547]"
A_84_P77149	0.017844	2.23796	up	CYP79C1	ref|NM_106585|tc|NP2703839|tc|TC400594	"Arabidopsis thaliana CYP79C1; electron carrier/ heme binding / iron ion binding / monooxygenase/ oxygen binding (CYP79C1) mRNA, complete cds [NM_106585]"
A_84_P798982	0.0112219	2.06543	up	FTSH12	ref|NM_106604|gb|EG519833|gb|AK317610|ta|TA43612_3702	"Arabidopsis thaliana FTSH12 (FTSH PROTEASE 12); ATP-dependent peptidase/ ATPase/ metallopeptidase (FTSH12) mRNA, complete cds [NM_106604]"
A_84_P18076	0.0463246	2.70518	up	GA3OX2	ref|NM_106683|gb|AF070937|tc|TC373623	"Arabidopsis thaliana GA3OX2 (GIBBERELLIN 3-OXIDASE 2); gibberellin 3-beta-dioxygenase (GA3OX2) mRNA, complete cds [NM_106683]"
A_84_P834781	0.00148309	2.06571	up	CMT1	ref|NM_106722|ta|TA51679_3702|tc|NP044336|ta|AU235913	"Arabidopsis thaliana CMT1 (CHROMOMETHYLASE 1); DNA binding / chromatin binding (CMT1) mRNA, complete cds [NM_106722]"
A_84_P19887	0.000710474	2.2031	up	NIP6;1	ref|NM_106724|ta|TA41734_3702|tc|TC371952	"Arabidopsis thaliana NIP6;1 (NOD26-LIKE INTRINSIC PROTEIN 6;1); boron transporter/ glycerol transmembrane transporter/ urea transmembrane transport_ (NIP6;1) mRNA, complete cds [NM_106724]"
A_84_P11682	0.00393573	2.05974	up	ISU2	ref|NM_110967|gb|AJ866968|ta|TA52526_3702|tc|TC381704	"Arabidopsis thaliana ISU2 (ISCU-LIKE 2); structural molecule (ISU2) mRNA, complete cds [NM_110967]"
A_84_P10736	0.00028044	3.12797	up	AT3G01070	ref|NM_110972|ta|TA47458_3702|tc|TC377884	"Arabidopsis thaliana plastocyanin-like domain-containing protein (AT3G01070) mRNA, complete cds [NM_110972]"
A_84_P18312	0.00765147	88.5457	up	AK3	ref|NM_111068|ta|TA42671_3702|ta|AI997753|tc|TC400052	"Arabidopsis thaliana AK3 (ASPARTATE KINASE 3); aspartate kinase (AK3) mRNA, complete cds [NM_111068]"
A_84_P20210	0.000891593	73.4855	up	ATGSTF11	ref|NM_111189|ta|TA32306_3702|tc|TC378825	"Arabidopsis thaliana ATGSTF11 (GLUTATHIONE S-TRANSFERASE F11); glutathione transferase (ATGSTF11) mRNA, complete cds [NM_111189]"
A_84_P12646	0.02832	5.01732	up	HDG8	ref|NM_111196|tc|NP332491|ta|AK117867|ta|AU229932	"Arabidopsis thaliana HDG8 (HOMEODOMAIN GLABROUS 8); DNA binding / transcription factor (HDG8) mRNA, complete cds [NM_111196]"
A_84_P535878	0.000734066	3.66108	up	AT3G03280	ref|NM_111198|ta|TA51642_3702|tc|TC388224	"Arabidopsis thaliana unknown protein (AT3G03280) mRNA, complete cds [NM_111198]"
A_84_P243585	0.00193496	3.36389	up	AT3G03510	ref|NM_111222|ta|TA52913_3702|tc|TC368396	"Arabidopsis thaliana phototropic-responsive NPH3 family protein (AT3G03510) mRNA, complete cds [NM_111222]"
A_84_P15464	0.000972095	2.59167	up	AT3G03670	ref|NM_111238|gb|AK175930|ta|TA46936_3702|tc|TC372203	"Arabidopsis thaliana peroxidase, putative (AT3G03670) mRNA, complete cds [NM_111238]"
A_84_P521703	0.0138613	3.34019	up	AT3G05440	ref|NM_111417|tc|TC394695	"Arabidopsis thaliana C2 domain-containing protein (AT3G05440) mRNA, complete cds [NM_111417]"
A_84_P20216	0.000571004	5.54997	up	AT3G05950	ref|NM_111469|gb|AK229153|ta|TA50982_3702|tc|TC378827	"Arabidopsis thaliana germin-like protein, putative (AT3G05950) mRNA, complete cds [NM_111469]"
A_84_P12727	0.0165019	3.0762	up	NIP7;1	ref|NM_111485|ta|TA44324_3702|tc|NP332555|tc|TC373667	"Arabidopsis thaliana NIP7;1 (NOD26-LIKE INTRINSIC PROTEIN 7;1); water channel (NIP7;1) mRNA, complete cds [NM_111485]"
A_84_P14550	0.0169931	2.73761	up	AT3G06970	ref|NM_111577|tc|NP502726|ta|DQ446643|tc|TC375487	"Arabidopsis thaliana RNA binding / nucleic acid binding / nucleotide binding (AT3G06970) mRNA, complete cds [NM_111577]"
A_84_P869955	0.00372706	9.44071	up	AT3G07000	ref|NM_111580|gb|BX824703|ta|TA48766_3702|ta|BX834649	"Arabidopsis thaliana DC1 domain-containing protein (AT3G07000) mRNA, complete cds [NM_111580]"
A_84_P83309	0.0305401	3.42063	up	AT3G07000	ref|NM_111580|ta|BX834649|tc|TC365059	"Arabidopsis thaliana DC1 domain-containing protein (AT3G07000) mRNA, complete cds [NM_111580]"
A_84_P23984	0.00160185	2.1856	up	AGD11	ref|NM_111627|gb|DN604772|tc|TC390106	"Arabidopsis thaliana AGD11 (ARF-GAP domain 11); calcium ion binding (AGD11) mRNA, complete cds [NM_111627]"
A_84_P831886	0.00417918	2.68536	up	AT3G07770	ref|NM_111656|gb|AK228225|ta|TA49372_3702|tc|TC360806	"Arabidopsis thaliana ATP binding (AT3G07770) mRNA, complete cds [NM_111656]"
A_84_P23056	0.0120945	2.0091	up	AT3G08790	ref|NM_111713|tc|TC364135	"Arabidopsis thaliana VHS domain-containing protein / GAT domain-containing protein (AT3G08790) mRNA, complete cds [NM_111713]"
A_84_P22094	0.000562642	2.76306	up	RGP3	ref|NM_111724|gb|AF034255|ta|TA39730_3702|ta|TA42796_3702	"Arabidopsis thaliana RGP3 (REVERSIBLY GLYCOSYLATED POLYPEPTIDE 3); transferase, transferring hexosyl groups (RGP3) mRNA, complete cds [NM_111724]"
A_84_P10765	0.00263399	2.91233	up	CCR1	ref|NM_111813|ta|TA52696_3702|tc|TC361117	"Arabidopsis thaliana CCR1 (ARABIDOPSIS THALIANA CRINKLY4 RELATED 1); ATP binding / kinase/ protein kinase/ protein serine/threonine kinase/ receptor (CCR1) mRNA, complete cds [NM_111813]"
A_84_P24001	0.00597758	2.75604	up	UBQ8	ref|NM_111814|tc|TC363556	"Arabidopsis thaliana UBQ8; protein binding (UBQ8) mRNA, complete cds [NM_111814]"
A_84_P17367	0.00182544	2.01361	up	AT3G10580	ref|NM_111894|gb|DR751205|ta|TA50147_3702|tc|TC377292	"Arabidopsis thaliana myb family transcription factor (AT3G10580) mRNA, complete cds [NM_111894]"
A_84_P797928	0.0144311	2.41803	up	AT3G11060	ref|NM_111943|gb|EG475965|tc|TC382803	"Arabidopsis thaliana unknown protein (AT3G11060) mRNA, complete cds [NM_111943]"
A_84_P13673	0.0100954	2.42065	up	MS2	ref|NM_112032|gb|X73652|ta|ATMS2MR|tc|TC362193	"Arabidopsis thaliana MS2 (MALE STERILITY 2); fatty acyl-CoA reductase (alcohol-forming)/ oxidoreductase, acting on the CH-CH group of donors, NAD o_ (MS2) mRNA, complete cds [NM_112032]"
A_84_P18401	0.000621653	3.16675	up	HSP70	ref|NM_112093|gb|AY054183|ta|TA25629_3702|ta|TA25552_3702	"Arabidopsis thaliana HSP70 (heat shock protein 70); ATP binding (HSP70) mRNA, complete cds [NM_112093]"
A_84_P246445	0.0174373	2.42953	up	FLA14	ref|NM_112101|ta|DQ446657|tc|TC379493	"Arabidopsis thaliana FLA14 (FASCICLIN-LIKE ARABINOGALACTAN PROTEIN 14 PRECURSOR) (FLA14) mRNA, complete cds [NM_112101]"
A_84_P20271	0.0036699	3.50812	up	AT3G12900	ref|NM_112126|ta|DQ446658|tc|TC373646	"Arabidopsis thaliana oxidoreductase, 2OG-Fe(II) oxygenase family protein (AT3G12900) mRNA, complete cds [NM_112126]"
A_84_P19321	0.00428332	4.29156	up	AT3G13220	ref|NM_112162|tc|NP236620|tc|NP2703800	"Arabidopsis thaliana ABC transporter family protein (AT3G13220) mRNA, complete cds [NM_112162]"
A_84_P20285	0.00781005	2.01405	up	AT3G13660	ref|NM_112212|ta|TA51295_3702|tc|TC382497	"Arabidopsis thaliana disease resistance response (AT3G13660) mRNA, complete cds [NM_112212]"
A_84_P163223	0.0107257	2.68015	up	AT3G13760	ref|NM_112226|tc|TC363086	"Arabidopsis thaliana DC1 domain-containing protein (AT3G13760) mRNA, complete cds [NM_112226]"
A_84_P760333	0.00571111	2.06998	up	LBD22	ref|NM_112239|ref|NR_022732	"Arabidopsis thaliana LBD22 (LOB DOMAIN-CONTAINING PROTEIN 22) (LBD22) mRNA, complete cds [NM_112239]"
A_84_P507534	0.00325367	2.68788	up	AT3G14250	ref|NM_112283|tc|NP226594|ta|DQ446662|tc|TC375567	"Arabidopsis thaliana protein binding / zinc ion binding (AT3G14250) mRNA, complete cds [NM_112283]"
A_84_P15532	0.00128561	3.33995	up	CID9	ref|NM_112305|tc|TC374972	"Arabidopsis thaliana CID9 (CTC-Interacting Domain 9); RNA binding / protein binding (CID9) mRNA, complete cds [NM_112305]"
A_84_P760871	0.000529724	2.83021	up	AT3G14670	ref|NM_112328|ref|NM_001125155|ta|DQ446663|tc|TC381301	"Arabidopsis thaliana unknown protein (AT3G14670) mRNA, complete cds [NM_112328]"
A_84_P553628	0.0137397	3.2572	up	AT3G14970	ref|NM_112359|tc|TC382389	"Arabidopsis thaliana zinc finger (C3HC4-type RING finger) family protein (AT3G14970) mRNA, complete cds [NM_112359]"
A_84_P563378	0.00119343	3.19983	up	AT3G15357	ref|NM_112403|ta|TA44101_3702|tc|TC385188	"Arabidopsis thaliana unknown protein (AT3G15357) mRNA, complete cds [NM_112403]"
A_84_P503102	0.00163058	2.11135	up	AT3G15440	ref|NM_112412|ta|BU917423|tc|TC391620	"Arabidopsis thaliana unknown protein (AT3G15440) mRNA, complete cds [NM_112412]"
A_84_P564267	0.000102925	2.32161	up	AT3G15860	ref|NM_112456|gb|AY735603|tc|TC390627|tc|TC398380	"Arabidopsis thaliana unknown protein (AT3G15860) mRNA, complete cds [NM_112456]"
A_84_P861607	0.0241418	3.14691	up	NAI2	ref|NM_112465|ref|NM_001035631|ta|TA30342_3702|ta|CF652625	"Arabidopsis thaliana NAI2 (NAI2) mRNA, complete cds [NM_112465]"
A_84_P112392	0.00767684	2.13234	up	NAI2	ref|NM_112465|ref|NM_001035631|ta|TA30342_3702|ta|AA042213	"Arabidopsis thaliana NAI2 (NAI2) mRNA, complete cds [NM_112465]"
A_84_P160005	0.00262843	2.7436	up	AT3G16210	ref|NM_112492|tc|TC373536	"Arabidopsis thaliana F-box family protein (AT3G16210) mRNA, complete cds [NM_112492]"
A_84_P22136	0.00345385	26.9633	up	AHP4	ref|NM_112507|gb|AB041766|tc|NP226519|tc|TC392175	"Arabidopsis thaliana AHP4 (HPT PHOSPHOTRANSMITTER 4); histidine phosphotransfer kinase/ transferase, transferring phosphorus-containing groups (AHP4) mRNA, complete cds [NM_112507]"
A_84_P500433	0.0320269	3.32459	up	NSP4	ref|NM_112512|gb|AK228139|ta|TA29368_3702|ta|BP571677	"Arabidopsis thaliana NSP4 (NITRILE SPECIFIER PROTEIN 4) (NSP4) mRNA, complete cds [NM_112512]"
A_84_P861228	0.030541	3.02288	up	AT3G16460	ref|NM_112517|ref|NM_202595|ta|TA25912_3702|ta|BP799658	"Arabidopsis thaliana jacalin lectin family protein (AT3G16460) mRNA, complete cds [NM_112517]"
A_84_P52190	0.030705	2.8064	up	AT3G16460	ref|NM_112517|ref|NM_202595|ta|TA25912_3702|ta|BP615534	"Arabidopsis thaliana jacalin lectin family protein (AT3G16460) mRNA, complete cds [NM_112517]"
A_84_P511564	0.0167617	2.33351	up	AT3G17560	ref|NM_112636|tc|TC371132	"Arabidopsis thaliana F-box family protein (AT3G17560) mRNA, complete cds [NM_112636]"
A_84_P575844	0.000841547	2.22076	up	AT3G17570	ref|NM_112637|tc|TC372609	"Arabidopsis thaliana F-box family protein (AT3G17570) mRNA, complete cds [NM_112637]"
A_84_P505772	0.033307	2.97386	up	AT3G18180	ref|NM_112701|tc|TC375253|tc|TC368728	"Arabidopsis thaliana transferase, transferring glycosyl groups (AT3G18180) mRNA, complete cds [NM_112701]"
A_84_P23120	0.00507739	5.20005	up	AT3G18590	ref|NM_112745|tc|TC385842	"Arabidopsis thaliana plastocyanin-like domain-containing protein (AT3G18590) mRNA, complete cds [NM_112745]"
A_84_P89709	0.000287113	2.00621	up	AT3G18720	ref|NM_112758|ta|TA49133_3702|tc|TC371562	"Arabidopsis thaliana F-box family protein (AT3G18720) mRNA, complete cds [NM_112758]"
A_84_P11768	0.0213398	2.27682	up	AT3G19030	ref|NM_112789|ta|TA35688_3702|ta|BP829849|tc|TC390879	"Arabidopsis thaliana unknown protein (AT3G19030) mRNA, complete cds [NM_112789]"
A_84_P760449	0.00251804	2.06559	up	AT3G19600	ref|NM_112850|tc|TC375635	"Arabidopsis thaliana phosphoprotein phosphatase (AT3G19600) mRNA, complete cds [NM_112850]"
A_84_P572295	0.0358958	2.26632	up	AT3G19610	ref|NM_112851|tc|NP227086|tc|TC376143	"Arabidopsis thaliana unknown protein (AT3G19610) mRNA, complete cds [NM_112851]"
A_84_P799394	0.0249533	2.80485	up	AT3G19680	ref|NM_112858|gb|AV549506|gb|AK230353|ta|BX837379	"Arabidopsis thaliana unknown protein (AT3G19680) mRNA, complete cds [NM_112858]"
A_84_P15543	0.0160658	2.20362	up	AT3G19690	ref|NM_112859	"Arabidopsis thaliana pathogenesis-related protein, putative (AT3G19690) mRNA, complete cds [NM_112859]"
A_84_P17435	0.00420967	43.7876	up	BCAT4	ref|NM_112861|ta|TA31589_3702|ta|TA31588_3702|ta|AV807273	"Arabidopsis thaliana BCAT4 (BRANCHED-CHAIN AMINOTRANSFERASE4); catalytic/ methionine-oxo-acid transaminase (BCAT4) mRNA, complete cds [NM_112861]"
A_84_P538170	0.00083177	3.27763	up	AT3G19890	ref|NM_112879|tc|NP301605|ta|DQ056598|tc|TC371267	"Arabidopsis thaliana F-box family protein (AT3G19890) mRNA, complete cds [NM_112879]"
A_84_P10802	0.00997041	2.46695	up	AT3G20380	ref|NM_112929|ta|TA46485_3702|tc|TC370258	"Arabidopsis thaliana meprin and TRAF homology domain-containing protein / MATH domain-containing protein (AT3G20380) mRNA, complete cds [NM_112929]"
A_84_P551444	0.00756644	2.44258	up	AT3G21120	ref|NM_113006|tc|TC373219	"Arabidopsis thaliana F-box family protein (AT3G21120) mRNA, complete cds [NM_113006]"
A_84_P121222	0.00659762	2.19723	up	AT3G21330	ref|NM_113028|gb|BT004279|ta|TA45205_3702|tc|NP226899	"Arabidopsis thaliana basic helix-loop-helix (bHLH) family protein (AT3G21330) mRNA, complete cds [NM_113028]"
A_84_P11737	0.00616666	2.46577	up	UGT71B8	ref|NM_113075|ta|AV555361|tc|TC368342	"Arabidopsis thaliana UGT71B8 (UDP-GLUCOSYL TRANSFERASE 71B8); UDP-glycosyltransferase/ quercetin 3-O-glucosyltransferase/ quercetin 4'-O-glucosyltr_ (UGT71B8) mRNA, complete cds [NM_113075]"
A_84_P12699	0.0339675	2.00971	up	AT3G21980	ref|NM_113094|tc|NP2708794|tc|NP226449	"Arabidopsis thaliana receptor-like protein kinase-related (AT3G21980) mRNA, complete cds [NM_113094]"
A_84_P17426	0.00341887	4.7261	up	AT3G22040	ref|NM_113100|tc|TC379331	"Arabidopsis thaliana receptor-like protein kinase-related (AT3G22040) mRNA, complete cds [NM_113100]"
A_84_P20264	0.0379905	2.48747	up	AT3G22080	ref|NM_113104|tc|NP2708779|tc|NP226462	"Arabidopsis thaliana meprin and TRAF homology domain-containing protein / MATH domain-containing protein (AT3G22080) mRNA, complete cds [NM_113104]"
A_84_P539940	0.0128171	2.49726	up	AT3G22870	ref|NM_113187|tc|TC371130	"Arabidopsis thaliana F-box family protein (AT3G22870) mRNA, complete cds [NM_113187]"
A_84_P17443	0.0041819	2.40581	up	DMC1	ref|NM_113188|ta|TA46520_3702|tc|NP043986|tc|TC371105	"Arabidopsis thaliana DMC1 (DISRUPTION OF MEIOTIC CONTROL 1); ATP binding / DNA binding / DNA-dependent ATPase/ damaged DNA binding / nucleoside-tri_ (DMC1) mRNA, complete cds [NM_113188]"
A_84_P796908	0.0224415	2.21172	up	AT3G23350	ref|NM_113238|gb|EG428072|gb|AY735606|ta|TA42214_3702	"Arabidopsis thaliana unknown protein (AT3G23350) mRNA, complete cds [NM_113238]"
A_84_P547471	0.0188303	2.13159	up	AT3G23350	ref|NM_113238|gb|AY735606|ta|TA42214_3702|tc|NP2708690	"Arabidopsis thaliana unknown protein (AT3G23350) mRNA, complete cds [NM_113238]"
A_84_P24018	0.0176622	2.11322	up	AT3G23360	ref|NM_113239|tc|NP301834|tc|NP2708688	"Arabidopsis thaliana protein phosphatase 2C, putative / PP2C, putative (AT3G23360) mRNA, complete cds [NM_113239]"
A_84_P18376	0.0455816	2.21619	up	AT3G23730	ref|NM_113277|gb|AK175805|ta|TA33189_3702|ta|AI999683	"Arabidopsis thaliana xyloglucan:xyloglucosyl transferase, putative / xyloglucan endotransglycosylase, putative / endo-xyloglucan transferase, putat_ (AT3G23730) mRNA, complete cds [NM_113277]"
A_84_P514661	0.0110263	2.38415	up	AT3G23860	ref|NM_113291|tc|TC381465	"Arabidopsis thaliana GTP-binding protein-related (AT3G23860) mRNA, complete cds [NM_113291]"
A_84_P10823	0.00464377	2.31501	up	AT3G23940	ref|NM_113299|ta|TA36172_3702|tc|TC362050	"Arabidopsis thaliana dehydratase family (AT3G23940) mRNA, complete cds [NM_113299]"
A_84_P573215	0.00417378	2.24971	up	AT3G24640	ref|NM_113375|tc|NP2708596	"Arabidopsis thaliana lyase (AT3G24640) mRNA, complete cds [NM_113375]"
A_84_P786499	0.0175037	2.29794	up	AOC1	ref|NM_113475|gb|AK176777|ta|TA32589_3702|tc|TC374733	"Arabidopsis thaliana AOC1 (ALLENE OXIDE CYCLASE 1); allene-oxide cyclase (AOC1) mRNA, complete cds [NM_113475]"
A_84_P856185	0.00176354	2.83654	up	AT3G25930	ref|NM_113497|ta|TA39135_3702|ta|BP797831|ta|H37669	"Arabidopsis thaliana universal stress protein (USP) family protein (AT3G25930) mRNA, complete cds [NM_113497]"
A_84_P106762	0.00389557	2.7622	up	AT3G25930	ref|NM_113497|ta|TA39135_3702|ta|T41559|tc|TC381322	"Arabidopsis thaliana universal stress protein (USP) family protein (AT3G25930) mRNA, complete cds [NM_113497]"
A_84_P851659	0.00179224	2.30625	up	CYP71B37	ref|NM_113540|ta|TA46780_3702|tc|NP226950|ta|BP799455	"Arabidopsis thaliana CYP71B37; electron carrier/ heme binding / iron ion binding / monooxygenase/ oxygen binding (CYP71B37) mRNA, complete cds [NM_113540]"
A_84_P18388	0.00262074	2.15403	up	CYP71B37	ref|NM_113540|ta|TA46780_3702|tc|NP226950|tc|TC390410	"Arabidopsis thaliana CYP71B37; electron carrier/ heme binding / iron ion binding / monooxygenase/ oxygen binding (CYP71B37) mRNA, complete cds [NM_113540]"
A_84_P590140	0.021205	3.57996	up	AT3G26390	ref|NM_113546|tc|TC388238	"Arabidopsis thaliana unknown protein (AT3G26390) mRNA, complete cds [NM_113546]"
A_84_P98306	0.0153045	3.07047	up	AT3G26550	ref|NM_113563|gb|BX824866|ta|CNS0A7FP|tc|TC362524	"Arabidopsis thaliana DC1 domain-containing protein (AT3G26550) mRNA, complete cds [NM_113563]"
A_84_P556341	0.00999463	2.59821	up	AT3G27410	ref|NM_113656|ta|TA52017_3702|tc|TC393195	"Arabidopsis thaliana unknown protein (AT3G27410) mRNA, complete cds [NM_113656]"
A_84_P11772	0.00551526	5.16617	up	AT3G27970	ref|NM_113714|ta|TA53363_3702|tc|NP226939|tc|TC373649	"Arabidopsis thaliana exonuclease/ nucleic acid binding / zinc ion binding (AT3G27970) mRNA, complete cds [NM_113714]"
A_84_P560775	0.000320226	2.03257	up	AT3G28330	ref|NM_113752|tc|NP2708320|tc|TC391442	"Arabidopsis thaliana F-box family protein-related (AT3G28330) mRNA, complete cds [NM_113752]"
A_84_P12718	0.00338259	3.68607	up	PGP18	ref|NM_113759|tc|TC358614	"Arabidopsis thaliana PGP18 (P-GLYCOPROTEIN 18); ATPase, coupled to transmembrane movement of substances (PGP18) mRNA, complete cds [NM_113759]"
A_84_P16498	0.0156919	4.90879	up	TDF1	ref|NM_113767|ta|TA46872_3702|ta|AF062877|tc|TC375493	"Arabidopsis thaliana TDF1 (DEFECTIVE IN MERISTEM DEVELOPMENT AND FUNCTION 1); DNA binding / transcription factor (TDF1) mRNA, complete cds [NM_113767]"
A_84_P840305	0.00893018	3.27428	up	AT3G28960	ref|NM_113817|tc|TC372026	"Arabidopsis thaliana amino acid transporter family protein (AT3G28960) mRNA, complete cds [NM_113817]"
A_84_P529752	0.0140465	2.77775	up	AT3G28960	ref|NM_113817	"Arabidopsis thaliana amino acid transporter family protein (AT3G28960) mRNA, complete cds [NM_113817]"
A_84_P546611	0.0307714	2.26633	up	AT3G29300	ref|NM_113855|tc|TC383107|tc|TC381970	"Arabidopsis thaliana unknown protein (AT3G29300) mRNA, complete cds [NM_113855]"
A_84_P11776	0.0342878	2.73298	up	AT3G29410	ref|NM_113867|ta|TA42190_3702|ta|TA42191_3702|tc|NP301271	"Arabidopsis thaliana terpene synthase/cyclase family protein (AT3G29410) mRNA, complete cds [NM_113867]"
A_84_P791013	8.7332e-05	2.20464	up	AT3G29580	ref|NM_113879|gb|EG426125|ta|AY600586|tc|TC376103	"Arabidopsis thaliana unknown protein (AT3G29580) mRNA, complete cds [NM_113879]"
A_84_P216348	2.59263e-05	26.488	up	AT3G29790	ref|NM_113906|tc|TC391470	"Arabidopsis thaliana unknown protein (AT3G29790) mRNA, complete cds [NM_113906]"
A_84_P521787	0.00390317	3.53701	up	AT3G30340	ref|NM_113933|ta|TA49802_3702|tc|TC371035	"Arabidopsis thaliana nodulin MtN21 family protein (AT3G30340) mRNA, complete cds [NM_113933]"
A_84_P227469	0.0460522	2.18683	up	AT3G30350	ref|NM_113934	"Arabidopsis thaliana unknown protein (AT3G30350) mRNA, complete cds [NM_113934]"
A_84_P759203	0.00605443	5.92522	up	AT3G30730	ref|NM_113976|tc|TC399534	"Arabidopsis thaliana unknown protein (AT3G30730) mRNA, complete cds [NM_113976]"
A_84_P606193	0.00111237	4.13536	up	AT3G30770	ref|NM_113980|tc|NP301530|tc|NP2708105	"Arabidopsis thaliana ATP binding / aminoacyl-tRNA ligase/ nucleotide binding (AT3G30770) mRNA, complete cds [NM_113980]"
A_84_P796981	0.0305296	2.48282	up	AT3G31910	ref|NM_114012|tc|TC379770|tc|TC400328	"Arabidopsis thaliana unknown protein (AT3G31910) mRNA, complete cds [NM_114012]"
A_84_P17460	0.0069132	4.04459	up	ATA1	ref|NM_114164|gb|AY086103|ta|TA43297_3702|tc|TC376936	"Arabidopsis thaliana ATA1 (ARABIDOPSIS TAPETUM 1); binding / catalytic/ oxidoreductase (ATA1) mRNA, complete cds [NM_114164]"
A_84_P792409	0.0457673	2.52014	up	AT3G43290	ref|NM_114197|gb|EG431724|tc|TC392508	"Arabidopsis thaliana unknown protein (AT3G43290) mRNA, complete cds [NM_114197]"
A_84_P535977	2.60234e-05	2.25954	up	AT3G43870	ref|NM_114255|tc|TC385943	"Arabidopsis thaliana unknown protein (AT3G43870) mRNA, complete cds [NM_114255]"
A_84_P303690	3.082e-05	24.4785	up	AT3G43880	ref|NM_114256	"Arabidopsis thaliana unknown protein (AT3G43880) mRNA, complete cds [NM_114256]"
A_84_P18409	0.00284589	2.32565	up	anac060	ref|NM_114297|gb|BX823820|ta|TA50722_3702|tc|TC374640	"Arabidopsis thaliana anac060 (Arabidopsis NAC domain containing protein 60); transcription factor (anac060) mRNA, complete cds [NM_114297]"
A_84_P24087	0.015201	2.24791	up	ATNRT2.6	ref|NM_114375|ta|TA47029_3702	"Arabidopsis thaliana ATNRT2.6; nitrate transmembrane transporter (ATNRT2.6) mRNA, complete cds [NM_114375]"
A_84_P537755	5.84486e-05	3.19526	up	AT3G45320	ref|NM_114401|gb|DR383591|ta|TA50758_3702|tc|TC388219	"Arabidopsis thaliana unknown protein (AT3G45320) mRNA, complete cds [NM_114401]"
A_84_P545731	0.0196124	2.35572	up	AT3G45540	ref|NM_114423|tc|TC374081	"Arabidopsis thaliana zinc finger (C3HC4-type RING finger) family protein (AT3G45540) mRNA, complete cds [NM_114423]"
A_84_P10850	0.0250642	4.34512	up	AT3G45580	ref|NM_114427|tc|TC371346	"Arabidopsis thaliana zinc finger (C3HC4-type RING finger) family protein (AT3G45580) mRNA, complete cds [NM_114427]"
A_84_P11799	0.000224009	2.01621	up	AT3G46160	ref|NM_114485|ta|DR382789|tc|TC372061	"Arabidopsis thaliana protein kinase-related (AT3G46160) mRNA, complete cds [NM_114485]"
A_84_P759796	0.0220235	2.01282	up	AT3G46270	ref|NM_114495|gb|AK176167|ta|TA50389_3702|tc|TC365605	"Arabidopsis thaliana receptor protein kinase-related (AT3G46270) mRNA, complete cds [NM_114495]"
A_84_P514686	0.000131377	2.5727	up	AT3G46300	ref|NM_114498|gb|AY735611|tc|TC394977|tc|TC399174	"Arabidopsis thaliana unknown protein (AT3G46300) mRNA, complete cds [NM_114498]"
A_84_P838654	0.0136691	2.51243	up	SRO4	ref|NM_114640|tc|NP034716	"Arabidopsis thaliana SRO4 (SIMILAR TO RCD ONE 4); NAD+ ADP-ribosyltransferase (SRO4) mRNA, complete cds [NM_114640]"
A_84_P520907	0.00088905	2.09003	up	AT3G48250	ref|NM_114695|ta|TA52189_3702|tc|TC363796	"Arabidopsis thaliana pentatricopeptide (PPR) repeat-containing protein (AT3G48250) mRNA, complete cds [NM_114695]"
A_84_P810552	0.00316444	3.03899	up	BT2	ref|NM_114697|ta|TA28601_3702|ta|TA28598_3702|ta|AV791289	"Arabidopsis thaliana BT2 (BTB AND TAZ DOMAIN PROTEIN 2); protein binding / transcription factor/ transcription regulator (BT2) mRNA, complete cds [NM_114697]"
A_84_P21264	0.00269033	3.03027	up	BT2	ref|NM_114697|ta|TA28598_3702|ta|BX836638|ta|BP606054	"Arabidopsis thaliana BT2 (BTB AND TAZ DOMAIN PROTEIN 2); protein binding / transcription factor/ transcription regulator (BT2) mRNA, complete cds [NM_114697]"
A_84_P14645	0.000326068	3.02925	up	AT3G48830	ref|NM_114742|tc|TC360055	"Arabidopsis thaliana polynucleotide adenylyltransferase family protein / RNA recognition motif (RRM)-containing protein (AT3G48830) mRNA, complete cds [NM_114742]"
A_84_P10865	0.000336474	3.66881	up	AT3G48960	ref|NM_114755|tc|TC383901	"Arabidopsis thaliana 60S ribosomal protein L13 (RPL13C) (AT3G48960) mRNA, complete cds [NM_114755]"
A_84_P11811	0.02469	2.1034	up	AT3G48970	ref|NM_114756|gb|BT003822|ta|TA44968_3702|ta|CNS0A6FD	"Arabidopsis thaliana copper-binding family protein (AT3G48970) mRNA, complete cds [NM_114756]"
A_84_P84129	0.000745556	2.98986	up	AT3G49020	ref|NM_114761|ta|DQ056616|tc|TC369667	"Arabidopsis thaliana F-box family protein (AT3G49020) mRNA, complete cds [NM_114761]"
A_84_P218738	0.00342367	2.1904	up	AT3G49320	ref|NM_114792|ta|TA39070_3702|ta|AV532424|tc|TC373799	"Arabidopsis thaliana unknown protein (AT3G49320) mRNA, complete cds [NM_114792]"
A_84_P14648	0.00747269	2.21664	up	AT3G49460	ref|NM_114806|gb|DQ446748|tc|NP10426833|tc|TC400994	"Arabidopsis thaliana 60S acidic ribosomal protein-related (AT3G49460) mRNA, complete cds [NM_114806]"
A_84_P12759	0.0120198	2.11855	up	BAM2	ref|NM_114827|ta|TA31797_3702|tc|TC358891|tc|TC383903	"Arabidopsis thaliana BAM2 (BARELY ANY MERISTEM 2); ATP binding / protein binding / protein kinase/ protein serine/threonine kinase (BAM2) mRNA, complete cds [NM_114827]"
A_84_P228889	0.00618032	2.73459	up	LBD38	ref|NM_114854|ta|TA40987_3702|tc|TC374291	"Arabidopsis thaliana LBD38 (LOB DOMAIN-CONTAINING PROTEIN 38) (LBD38) mRNA, complete cds [NM_114854]"
A_84_P21272	0.00189696	3.00291	up	AT3G50230	ref|NM_114883	"Arabidopsis thaliana leucine-rich repeat transmembrane protein kinase, putative (AT3G50230) mRNA, complete cds [NM_114883]"
A_84_P835936	0.00211704	2.77977	up	AT3G50230	ref|NM_114883|ta|TA52248_3702	"Arabidopsis thaliana leucine-rich repeat transmembrane protein kinase, putative (AT3G50230) mRNA, complete cds [NM_114883]"
A_84_P544867	0.0043485	2.59133	up	LBD28	ref|NM_114911|tc|TC384784	"Arabidopsis thaliana LBD28 (LOB DOMAIN-CONTAINING PROTEIN 28) (LBD28) mRNA, complete cds [NM_114911]"
A_84_P759761	0.00388026	2.49741	up	AT3G50580	ref|NM_114918|tc|NP163233|ta|DQ446753|tc|TC376760	"Arabidopsis thaliana unknown protein (AT3G50580) mRNA, complete cds [NM_114918]"
A_84_P202748	0.0188503	2.05223	up	AT3G51020	ref|NM_114962|ta|DQ446755|tc|TC393062	"Arabidopsis thaliana unknown protein (AT3G51020) mRNA, complete cds [NM_114962]"
A_84_P826034	0.0461109	2.13772	up	PUB22	ref|NM_115105|gb|BT015763|ta|TA41921_3702|tc|TC370168	"Arabidopsis thaliana PUB22 (PLANT U-BOX 22); ubiquitin-protein ligase (PUB22) mRNA, complete cds [NM_115105]"
A_84_P504962	0.00416458	2.27569	up	AT3G52690	ref|NM_115129|tc|TC376542	"Arabidopsis thaliana unknown protein (AT3G52690) mRNA, complete cds [NM_115129]"
A_84_P22228	0.0173123	2.13402	up	AT3G52700	ref|NM_115130|ref|NM_001125354|tc|NP210765|tc|NP13350030	"Arabidopsis thaliana unknown protein (AT3G52700) mRNA, complete cds [NM_115130]"
A_84_P23174	0.00599381	3.47928	up	ACA1	ref|NM_115132|gb|AY054466|ta|TA43722_3702|ta|TA43723_3702	"Arabidopsis thaliana ACA1 (ALPHA CARBONIC ANHYDRASE 1); carbonate dehydratase/ zinc ion binding (ACA1) mRNA, complete cds [NM_115132]"
A_84_P527135	0.0487403	3.09331	up	AT3G53050	ref|NM_115165|ta|Z25490|tc|TC391765	"Arabidopsis thaliana galactose-binding lectin family protein (AT3G53050) mRNA, complete cds [NM_115165]"
A_84_P578598	0.0017141	2.70346	up	AT3G53070	ref|NM_115167|gb|DQ446763|tc|NP10426820|tc|TC396390	"Arabidopsis thaliana beta-galactosidase-related (AT3G53070) mRNA, complete cds [NM_115167]"
A_84_P22234	0.00210488	4.2305	up	TRFL4	ref|NM_115239|tc|TC371759	"Arabidopsis thaliana TRFL4 (TRF-LIKE 4); DNA binding (TRFL4) mRNA, complete cds [NM_115239]"
A_84_P11833	2.79621e-06	2.47473	up	AT3G53830	ref|NM_115243|tc|TC368094	"Arabidopsis thaliana regulator of chromosome condensation (RCC1) family protein / UVB-resistance protein-related (AT3G53830) mRNA, complete cds [NM_115243]"
A_84_P266650	0.00492513	2.18917	up	AT3G54510	ref|NM_115308|ref|NM_001125365|gb|BT002927|ta|TA48900_3702	"Arabidopsis thaliana early-responsive to dehydration protein-related / ERD protein-related (AT3G54510) mRNA, complete cds [NM_115308]"
A_84_P859998	0.0272585	2.34904	up	AT3G54600	ref|NM_115317|ta|TA35084_3702|tc|TC369805	"Arabidopsis thaliana DJ-1 family protein (AT3G54600) mRNA, complete cds [NM_115317]"
A_84_P18454	0.000372063	2.04927	up	AT3G54600	ref|NM_115317|ta|TA35084_3702|ta|CF774162|ta|BP568125	"Arabidopsis thaliana DJ-1 family protein (AT3G54600) mRNA, complete cds [NM_115317]"
A_84_P813219	0.0278385	2.11601	up	BME3	ref|NM_115338|ref|NM_180373|gb|AF412107|ta|TA30052_3702	"Arabidopsis thaliana zinc finger (GATA type) family protein (BME3) mRNA, complete cds [NM_115338]"
A_84_P11851	0.0224637	2.8649	up	AT3G57620	ref|NM_115622|tc|TC365910	"Arabidopsis thaliana glyoxal oxidase-related (AT3G57620) mRNA, complete cds [NM_115622]"
A_84_P834033	0.0169163	2.8178	up	AT3G57620	ref|NM_115622|ta|TA51077_3702|tc|TC365910	"Arabidopsis thaliana glyoxal oxidase-related (AT3G57620) mRNA, complete cds [NM_115622]"
A_84_P528044	0.00133346	2.99777	up	AT3G57900	ref|NM_115652|tc|TC399450	"Arabidopsis thaliana unknown protein (AT3G57900) mRNA, complete cds [NM_115652]"
A_84_P10906	0.0278074	2.15924	up	BZIP61	ref|NM_115674|ta|TA35446_3702|ta|TA35445_3702|ta|BP640975	"Arabidopsis thaliana BZIP61; DNA binding / transcription activator/ transcription factor (BZIP61) mRNA, complete cds [NM_115674]"
A_84_P608886	0.00027479	2.03906	up	AT3G58240	ref|NM_115686|tc|TC375486	"Arabidopsis thaliana meprin and TRAF homology domain-containing protein / MATH domain-containing protein (AT3G58240) mRNA, complete cds [NM_115686]"
A_84_P596454	7.48303e-05	2.05743	up	AT3G58260	ref|NM_115688|tc|TC375267	"Arabidopsis thaliana meprin and TRAF homology domain-containing protein / MATH domain-containing protein (AT3G58260) mRNA, complete cds [NM_115688]"
A_84_P502303	0.0175876	2.41782	up	AT3G58320	ref|NM_115694|tc|TC382001	"Arabidopsis thaliana unknown protein (AT3G58320) mRNA, complete cds [NM_115694]"
A_84_P603574	0.000174555	2.16103	up	AT3G58340	ref|NM_115696|tc|TC375071	"Arabidopsis thaliana meprin and TRAF homology domain-containing protein / MATH domain-containing protein (AT3G58340) mRNA, complete cds [NM_115696]"
A_84_P583983	0.000758361	2.29523	up	AT3G58360	ref|NM_115698|tc|TC376597	"Arabidopsis thaliana meprin and TRAF homology domain-containing protein / MATH domain-containing protein (AT3G58360) mRNA, complete cds [NM_115698]"
A_84_P15632	0.00457185	3.54429	up	AT3G58390	ref|NM_115701|tc|TC371958	"Arabidopsis thaliana eukaryotic release factor 1 family protein / eRF1 family protein (AT3G58390) mRNA, complete cds [NM_115701]"
A_84_P543483	0.00574526	2.54962	up	AT3G58860	ref|NM_115748|tc|TC369263	"Arabidopsis thaliana F-box family protein (AT3G58860) mRNA, complete cds [NM_115748]"
A_84_P22256	0.000281958	39.0719	up	AT3G58990	ref|NM_115761|ta|TA39136_3702|ta|CF774006|tc|TC375396	"Arabidopsis thaliana aconitase C-terminal domain-containing protein (AT3G58990) mRNA, complete cds [NM_115761]"
A_84_P294994	0.0150884	2.28676	up	AT3G59130	ref|NM_115775|tc|NP208399|ta|DQ446778|tc|TC373859	"Arabidopsis thaliana unknown protein (AT3G59130) mRNA, complete cds [NM_115775]"
A_84_P528051	0.0187051	2.87777	up	AT3G59180	ref|NM_115780|ta|AY954855|tc|TC368532	"Arabidopsis thaliana unknown protein (AT3G59180) mRNA, complete cds [NM_115780]"
A_84_P550572	0.00133436	2.67055	up	AT3G59230	ref|NM_115785|tc|TC367929	"Arabidopsis thaliana F-box family protein (AT3G59230) mRNA, complete cds [NM_115785]"
A_84_P544379	0.00140859	2.82817	up	AT3G59240	ref|NM_115786|tc|TC367424	"Arabidopsis thaliana F-box family protein (AT3G59240) mRNA, complete cds [NM_115786]"
A_84_P567922	0.029434	2.18126	up	AT3G59250	ref|NM_115787|ta|AV563406|tc|TC370612	"Arabidopsis thaliana F-box family protein (AT3G59250) mRNA, complete cds [NM_115787]"
A_84_P20367	0.022804	2.64912	up	AT3G59620	ref|NM_115824|gb|EG419177|ta|TA51821_3702|tc|TC394457	"Arabidopsis thaliana unknown protein (AT3G59620) mRNA, complete cds [NM_115824]"
A_84_P306640	0.00618793	2.25788	up	AT3G60940	ref|NM_115958|gb|DQ132703|ta|TA52829_3702|tc|TC373756	"Arabidopsis thaliana unknown protein (AT3G60940) mRNA, complete cds [NM_115958]"
A_84_P20373	0.00354225	3.07398	up	AT3G61210	ref|NM_115985|gb|AK118519|ta|TA46665_3702|tc|TC374138	"Arabidopsis thaliana embryo-abundant protein-related (AT3G61210) mRNA, complete cds [NM_115985]"
A_84_P13754	0.000408984	4.01082	up	AT3G61400	ref|NM_116004|tc|TC373106	"Arabidopsis thaliana 2-oxoglutarate-dependent dioxygenase, putative (AT3G61400) mRNA, complete cds [NM_116004]"
A_84_P600913	0.0120813	2.80003	up	AT3G61730	ref|NM_116038|tc|TC373801	"Arabidopsis thaliana unknown protein (AT3G61730) mRNA, complete cds [NM_116038]"
A_84_P299820	0.00338693	2.45172	up	AT3G62440	ref|NM_116109|ta|DQ056632|tc|TC369259	"Arabidopsis thaliana F-box family protein (AT3G62440) mRNA, complete cds [NM_116109]"
A_84_P173361	0.00432931	2.38433	up	AT3G62570	ref|NM_116122|ta|TA45072_3702|tc|TC365049	"Arabidopsis thaliana DNAJ heat shock N-terminal domain-containing protein (AT3G62570) mRNA, complete cds [NM_116122]"
A_84_P20381	0.000599174	7.34718	up	ATIPT3	ref|NM_116176|ta|TA45047_3702|tc|TC368914	"Arabidopsis thaliana ATIPT3 (ARABIDOPSIS THALIANA ISOPENTENYLTRANSFERASE 3); ATP binding / tRNA isopentenyltransferase/ transferase, transferring a_ (ATIPT3) mRNA, complete cds [NM_116176]"
A_84_P560842	0.00101962	2.42897	up	AT4G00320	ref|NM_116254|tc|NP2703442|tc|TC361137	"Arabidopsis thaliana F-box family protein (AT4G00320) mRNA, complete cds [NM_116254]"
A_84_P587560	0.00124771	5.34129	up	MBD3	ref|NM_116266|ta|DQ056635|tc|TC388640	"Arabidopsis thaliana MBD3; DNA binding / methyl-CpG binding (MBD3) mRNA, complete cds [NM_116266]"
A_84_P11878	0.00481263	2.28708	up	ATMYC1	ref|NM_116272|ta|TA49247_3702|ta|DR749631|tc|TC366809	"Arabidopsis thaliana myc-related transcription factor (MYC1) (ATMYC1) mRNA, complete cds [NM_116272]"
A_84_P595580	0.0037614	2.42467	up	ATMYB3R2	ref|NM_116278|ref|NM_178945|ta|TA47232_3702|tc|TC367127	"Arabidopsis thaliana ATMYB3R2 (MYB DOMAIN PROTEIN 3R2); DNA binding / transcription factor (ATMYB3R2) mRNA, complete cds [NM_116278]"
A_84_P113912	0.000473448	2.43212	up	AT4G00670	ref|NM_116292|ta|TA33836_3702|tc|TC395475|tc|TC388182	"Arabidopsis thaliana DNA binding (AT4G00670) mRNA, complete cds [NM_116292]"
A_84_P819560	0.0116577	2.27708	up	AT4G00780	ref|NM_116304|ta|TA34936_3702|ta|CNS0A2JK|tc|TC378783	"Arabidopsis thaliana meprin and TRAF homology domain-containing protein / MATH domain-containing protein (AT4G00780) mRNA, complete cds [NM_116304]"
A_84_P17552	0.00417627	2.71714	up	AT4G01270	ref|NM_116357|tc|TC367341	"Arabidopsis thaliana zinc finger (C3HC4-type RING finger) family protein (AT4G01270) mRNA, complete cds [NM_116357]"
A_84_P839240	0.00378764	2.6244	up	AT4G01270	ref|NM_116357|tc|TC404675|tc|TC367341	"Arabidopsis thaliana zinc finger (C3HC4-type RING finger) family protein (AT4G01270) mRNA, complete cds [NM_116357]"
A_84_P10935	0.0165737	2.20546	up	AT4G01380	ref|NM_116368|tc|TC401703|tc|TC383429	"Arabidopsis thaliana plastocyanin-like domain-containing protein (AT4G01380) mRNA, complete cds [NM_116368]"
A_84_P12826	0.00364512	2.27207	up	CBL5	ref|NM_116372|gb|AF192885|ta|TA51863_3702|tc|TC384214	"Arabidopsis thaliana CBL5 (CALCINEURIN B-LIKE PROTEIN 5); calcium ion binding (CBL5) mRNA, complete cds [NM_116372]"
A_84_P819721	0.0129543	2.45905	up	GATL6	ref|NM_116445|ref|NM_001036496|ta|TA35101_3702|ta|TA35100_3702	"Arabidopsis thaliana GATL6; polygalacturonate 4-alpha-galacturonosyltransferase/ transferase, transferring glycosyl groups / transferase, transferr_ (GATL6) mRNA, complete cds [NM_116445]"
A_84_P21340	0.00307847	7.80678	up	AT4G02180	ref|NM_116450|tc|TC359367	"Arabidopsis thaliana DC1 domain-containing protein (AT4G02180) mRNA, complete cds [NM_116450]"
A_84_P274390	0.000152177	2.7827	up	AT4G03220	ref|NM_116560|tc|TC367635	"Arabidopsis thaliana F-box family protein (AT4G03220) mRNA, complete cds [NM_116560]"
A_84_P24184	0.00119315	2.30204	up	ISU3	ref|NM_116646|ta|TA51858_3702|tc|TC382530	"Arabidopsis thaliana ISU3 (ISCU-LIKE 3); structural molecule (ISU3) mRNA, complete cds [NM_116646]"
A_84_P12837	0.000945189	2.67238	up	AT4G04630	ref|NM_116701|ta|TA44248_3702|tc|TC384317|tc|TC374838	"Arabidopsis thaliana unknown protein (AT4G04630) mRNA, complete cds [NM_116701]"
A_84_P785527	0.046531	2.79182	up	AT4G04830	ref|NM_116721|gb|BX827768|ta|TA34318_3702|ta|CF651871	"Arabidopsis thaliana methionine sulfoxide reductase domain-containing protein / SeIR domain-containing protein (AT4G04830) mRNA, complete cds [NM_116721]"
A_84_P10948	0.0429401	2.74642	up	AT4G04830	ref|NM_116721|ta|TA34318_3702|ta|T41846|ta|AA712490	"Arabidopsis thaliana methionine sulfoxide reductase domain-containing protein / SeIR domain-containing protein (AT4G04830) mRNA, complete cds [NM_116721]"
A_84_P11893	0.00114795	8.86521	up	AT4G04840	ref|NM_116722|gb|EG453192|ta|TA43971_3702|tc|NP033578	"Arabidopsis thaliana methionine sulfoxide reductase domain-containing protein / SeIR domain-containing protein (AT4G04840) mRNA, complete cds [NM_116722]"
A_84_P21351	0.00191439	2.39073	up	AT4G05230	ref|NM_116762|tc|TC383909	"Arabidopsis thaliana ubiquitin family protein (AT4G05230) mRNA, complete cds [NM_116762]"
A_84_P840062	0.00457629	9.64198	up	AT4G05470	ref|NM_116786|tc|NP190456|tc|NP2706818	"Arabidopsis thaliana F-box family protein (FBL21) (AT4G05470) mRNA, complete cds [NM_116786]"
A_84_P18518	0.000565068	2.10123	up	AT4G08800	ref|NM_116950|gb|DQ446808|tc|NP10426787|tc|NP2706766	"Arabidopsis thaliana protein kinase, putative (AT4G08800) mRNA, complete cds [NM_116950]"
A_84_P22302	3.56724e-05	18.522	up	APUM11	ref|NM_116954|tc|NP13350435|tc|TC366708	"Arabidopsis thaliana APUM11 (Arabidopsis Pumilio 11); RNA binding / binding (APUM11) mRNA, complete cds [NM_116954]"
A_84_P811890	0.0325546	3.33614	up	EXO	ref|NM_116964|ta|TA29245_3702|ta|TA29248_3702|tc|TC371695	"Arabidopsis thaliana EXO (EXORDIUM) (EXO) mRNA, complete cds [NM_116964]"
A_84_P811894	0.0361846	2.66311	up	EXO	ref|NM_116964|ta|TA29247_3702|ta|TA29248_3702|ta|TA29245_3702	"Arabidopsis thaliana EXO (EXORDIUM) (EXO) mRNA, complete cds [NM_116964]"
A_84_P13792	0.0112337	2.27119	up	AT4G09430	ref|NM_117011|tc|TC359170	"Arabidopsis thaliana disease resistance protein (TIR-NBS-LRR class), putative (AT4G09430) mRNA, complete cds [NM_117011]"
A_84_P14737	0.0037691	2.30805	up	AT4G09450	ref|NM_117013|gb|DR751419|ta|TA51526_3702|ta|AY122911	"Arabidopsis thaliana myb family transcription factor (AT4G09450) mRNA, complete cds [NM_117013]"
A_84_P21362	0.000494425	2.16165	up	NIP5;1	ref|NM_117106|ta|TA48019_3702|tc|TC367413	"Arabidopsis thaliana NIP5;1; arsenite transmembrane transporter/ boron transporter/ water channel (NIP5;1) mRNA, complete cds [NM_117106]"
A_84_P10964	0.00673317	6.60555	up	AT4G11190	ref|NM_117190|gb|BE038397|ta|TA45535_3702|tc|TC381568	"Arabidopsis thaliana disease resistance-responsive family protein / dirigent family protein (AT4G11190) mRNA, complete cds [NM_117190]"
A_84_P11909	0.000801102	18.8497	up	AT4G11210	ref|NM_117192|gb|CF651788|ta|TA53141_3702|tc|TC386247	"Arabidopsis thaliana disease resistance-responsive family protein / dirigent family protein (AT4G11210) mRNA, complete cds [NM_117192]"
A_84_P10965	0.00347936	3.69146	up	AT4G11390	ref|NM_117210|tc|TC367032	"Arabidopsis thaliana DC1 domain-containing protein (AT4G11390) mRNA, complete cds [NM_117210]"
A_84_P15691	0.000203528	2.73196	up	AT4G11460	ref|NM_117217|tc|TC362173	"Arabidopsis thaliana protein kinase family protein (AT4G11460) mRNA, complete cds [NM_117217]"
A_84_P23259	0.00081439	2.09062	up	AT4G11580	ref|NM_117227|tc|TC374717	"Arabidopsis thaliana F-box family protein (AT4G11580) mRNA, complete cds [NM_117227]"
A_84_P19476	0.0134385	2.5208	up	AT4G11730	ref|NM_117242|tc|TC360693	"Arabidopsis thaliana ATPase, plasma membrane-type, putative / proton pump, putative (AT4G11730) mRNA, complete cds [NM_117242]"
A_84_P540507	0.000226097	4.76247	up	AT4G11750	ref|NM_117244|tc|NP2702455|tc|TC366285	"Arabidopsis thaliana kelch repeat-containing F-box family protein (AT4G11750) mRNA, complete cds [NM_117244]"
A_84_P846050	3.5911e-05	14.9765	up	AT4G12030	ref|NM_117273|ref|NM_202809|ta|TA40088_3702|ta|TA40089_3702	"Arabidopsis thaliana bile acid:sodium symporter family protein (AT4G12030) mRNA, complete cds [NM_117273]"
A_84_P824563	6.15972e-06	14.4006	up	AT4G12030	ref|NM_117273|ref|NM_202809|ta|TA40089_3702|ta|TA40088_3702	"Arabidopsis thaliana bile acid:sodium symporter family protein (AT4G12030) mRNA, complete cds [NM_117273]"
A_84_P308073	8.02726e-07	10.3662	up	AT4G12030	ref|NM_117273|ref|NM_202809|ta|TA40088_3702|ta|TA40089_3702	"Arabidopsis thaliana bile acid:sodium symporter family protein (AT4G12030) mRNA, complete cds [NM_117273]"
A_84_P595608	0.0059371	2.59995	up	AT4G12140	ref|NM_117284|tc|TC384295	"Arabidopsis thaliana zinc finger (C3HC4-type RING finger) family protein (AT4G12140) mRNA, complete cds [NM_117284]"
A_84_P146248	0.00582581	2.63778	up	AT4G12190	ref|NM_117289|tc|TC385197	"Arabidopsis thaliana zinc finger (C3HC4-type RING finger) family protein (AT4G12190) mRNA, complete cds [NM_117289]"
A_84_P21370	0.0495394	2.92257	up	CYP706A6	ref|NM_117302|gb|AY090991|ta|TA38352_3702|tc|TC366907	"Arabidopsis thaliana CYP706A6; electron carrier/ heme binding / iron ion binding / monooxygenase/ oxygen binding (CYP706A6) mRNA, complete cds [NM_117302]"
A_84_P11914	6.45419e-05	4.57928	up	AT4G12400	ref|NM_117310|ref|NM_001036543|ta|TA42779_3702|ta|BP668064	"Arabidopsis thaliana stress-inducible protein, putative (AT4G12400) mRNA, complete cds [NM_117310]"
A_84_P564417	0.00218292	3.75063	up	AT4G12820	ref|NM_117351|tc|TC369892	"Arabidopsis thaliana F-box family protein (AT4G12820) mRNA, complete cds [NM_117351]"
A_84_P552898	0.0112139	2.06075	up	AT4G12930	ref|NM_117362|ta|BT015498|tc|TC391935	"Arabidopsis thaliana unknown protein (AT4G12930) mRNA, complete cds [NM_117362]"
A_84_P255030	0.0411612	2.7491	up	AT4G13340	ref|NM_117407|ta|TA49193_3702|ta|AV549431|ta|Z37611	"Arabidopsis thaliana leucine-rich repeat family protein / extensin family protein (AT4G13340) mRNA, complete cds [NM_117407]"
A_84_P21375	0.00141672	2.77761	up	AT4G13580	ref|NM_117432|ta|TA38408_3702	"Arabidopsis thaliana disease resistance-responsive family protein (AT4G13580) mRNA, complete cds [NM_117432]"
A_84_P19484	0.000769943	13.3666	up	CYP83A1	ref|NM_117451|ta|TA30234_3702|ta|AV806591|ta|BP795102	"Arabidopsis thaliana CYP83A1 (CYTOCHROME P450 83A1); oxidoreductase, acting on paired donors, with incorporation or reduction of molecular oxygen, _ (CYP83A1) mRNA, complete cds [NM_117451]"
A_84_P13810	0.0241691	2.0234	up	AtRLP48	ref|NM_117462|tc|TC362750	"Arabidopsis thaliana AtRLP48 (Receptor Like Protein 48); protein binding (AtRLP48) mRNA, complete cds [NM_117462]"
A_84_P296094	0.0260637	2.12757	up	AT4G13960	ref|NM_117470|tc|TC370218	"Arabidopsis thaliana F-box family protein (AT4G13960) mRNA, complete cds [NM_117470]"
A_84_P302220	0.00282754	2.7874	up	FBD1	ref|NM_117473|ta|DQ056650|tc|TC369180	"Arabidopsis thaliana FBD1 (FBD-ASSOCIATED F-BOX PROTEIN) (FBD1) mRNA, complete cds [NM_117473]"
A_84_P10122	0.000464333	3.26365	up	SBP2	ref|NM_117479|ta|TA29701_3702|ta|TA29703_3702|tc|TC368423	"Arabidopsis thaliana SBP2 (SELENIUM-BINDING PROTEIN 2); selenium binding (SBP2) mRNA, complete cds [NM_117479]"
A_84_P14848	0.0273103	2.45629	up	XTR7	ref|NM_117490|gb|AY045865|ta|TA30932_3702|ta|N96887	"Arabidopsis thaliana XTR7 (XYLOGLUCAN ENDOTRANSGLYCOSYLASE 7); hydrolase, acting on glycosyl bonds / hydrolase, hydrolyzing O-glycosyl compounds / _ (XTR7) mRNA, complete cds [NM_117490]"
A_84_P855052	0.037162	2.18831	up	XTR7	ref|NM_117490|gb|AY045865|ta|TA30932_3702|ta|AI993009	"Arabidopsis thaliana XTR7 (XYLOGLUCAN ENDOTRANSGLYCOSYLASE 7); hydrolase, acting on glycosyl bonds / hydrolase, hydrolyzing O-glycosyl compounds / _ (XTR7) mRNA, complete cds [NM_117490]"
A_84_P834131	0.0132458	2.38147	up	AT4G14650	ref|NM_117547|ta|TA51135_3702|tc|TC363275|tc|TC362024	"Arabidopsis thaliana unknown protein (AT4G14650) mRNA, complete cds [NM_117547]"
A_84_P528977	0.0356763	2.16326	up	AT4G14650	ref|NM_117547|ta|TA51135_3702|tc|TC362024	"Arabidopsis thaliana unknown protein (AT4G14650) mRNA, complete cds [NM_117547]"
A_84_P550260	0.0200997	2.05619	up	AT4G14815	ref|NM_117567|ta|TA44365_3702|tc|TC380708	"Arabidopsis thaliana protease inhibitor/seed storage/lipid transfer protein (LTP) family protein (AT4G14815) mRNA, complete cds [NM_117567]"
A_84_P18636	0.0145167	2.02214	up	CYP705A2	ref|NM_117623|ta|AY133719|tc|TC366860	"Arabidopsis thaliana CYP705A2; electron carrier/ heme binding / iron ion binding / monooxygenase/ oxygen binding (CYP705A2) mRNA, complete cds [NM_117623]"
A_84_P133775	0.0138617	2.94445	up	AT4G16563	ref|NM_117756|gb|AY054167|ta|TA39972_3702|ta|BX835855	"Arabidopsis thaliana aspartyl protease family protein (AT4G16563) mRNA, complete cds [NM_117756]"
A_84_P802975	0.0268457	2.39543	up	TIP2;2	ref|NM_117838|gb|T45688|ta|TA30758_3702|ta|T43624	"Arabidopsis thaliana TIP2;2 (TONOPLAST INTRINSIC PROTEIN 2;2); water channel (TIP2;2) mRNA, complete cds [NM_117838]"
A_84_P801001	0.0151359	2.2892	up	TIP2;2	ref|NM_117838|gb|T21973|gb|T45688|ta|TA30758_3702	"Arabidopsis thaliana TIP2;2 (TONOPLAST INTRINSIC PROTEIN 2;2); water channel (TIP2;2) mRNA, complete cds [NM_117838]"
A_84_P860230	0.0203784	2.15003	up	TIP2;2	ref|NM_117838|ta|TA30758_3702|ta|AI100761|ta|BP581401	"Arabidopsis thaliana TIP2;2 (TONOPLAST INTRINSIC PROTEIN 2;2); water channel (TIP2;2) mRNA, complete cds [NM_117838]"
A_84_P511258	0.0185003	3.2154	up	AT4G17930	ref|NM_117903|tc|TC399058	"Arabidopsis thaliana unknown protein (AT4G17930) mRNA, complete cds [NM_117903]"
A_84_P10032	0.00240588	2.00689	up	AT4G18490	ref|NM_117963|ref|NM_001125535|tc|TC361311	"Arabidopsis thaliana unknown protein (AT4G18490) mRNA, complete cds [NM_117963]"
A_84_P13815	0.00128191	2.22713	up	NLM1	ref|NM_118021|gb|AY063796|ta|TA40346_3702|ta|AA651095	"Arabidopsis thaliana NLM1; arsenite transmembrane transporter/ water channel (NLM1) mRNA, complete cds [NM_118021]"
A_84_P260800	0.0013669	2.38091	up	AT4G19430	ref|NM_118063|gb|AK175624|ta|TA28759_3702|ta|DR377966	"Arabidopsis thaliana unknown protein (AT4G19430) mRNA, complete cds [NM_118063]"
A_84_P832193	0.0380555	3.07355	up	AT4G19530	ref|NM_118073|ta|TA49596_3702|tc|TC393563|tc|TC358743	"Arabidopsis thaliana disease resistance protein (TIR-NBS-LRR class), putative (AT4G19530) mRNA, complete cds [NM_118073]"
A_84_P20437	0.00946874	2.92618	up	AT4G19530	ref|NM_118073|tc|TC358743	"Arabidopsis thaliana disease resistance protein (TIR-NBS-LRR class), putative (AT4G19530) mRNA, complete cds [NM_118073]"
A_84_P16655	0.000241321	2.11107	up	ATPP2-A2	ref|NM_118105|ref|NM_001160782|ta|BT015604|tc|TC385199	"Arabidopsis thaliana ATPP2-A2; carbohydrate binding (ATPP2-A2) mRNA, complete cds [NM_118105]"
A_84_P10038	0.00205475	2.23377	up	QRT3	ref|NM_118124|ref|NM_001084941|ta|TA28610_3702|ta|TA44614_3702	"Arabidopsis thaliana QRT3 (QUARTET 3); polygalacturonase (QRT3) mRNA, complete cds [NM_118124]"
A_84_P847342	0.00846625	2.00359	up	QRT3	ref|NM_118124|ref|NM_001084941|ta|TA44614_3702|ta|DR321926	"Arabidopsis thaliana QRT3 (QUARTET 3); polygalacturonase (QRT3) mRNA, complete cds [NM_118124]"
A_84_P14764	0.000719674	2.44059	up	AT4G20100	ref|NM_118129|tc|TC377218	"Arabidopsis thaliana PQ-loop repeat family protein / transmembrane family protein (AT4G20100) mRNA, complete cds [NM_118129]"
A_84_P20440	0.00345769	2.59442	up	AT4G20210	ref|NM_118140|ta|BX836029|tc|TC373260|tc|TC364364	"Arabidopsis thaliana terpene synthase/cyclase family protein (AT4G20210) mRNA, complete cds [NM_118140]"
A_84_P10986	0.0267755	5.33378	up	AT4G20450	ref|NM_118164|tc|NP1661564|tc|TC360184	"Arabidopsis thaliana leucine-rich repeat protein kinase, putative (AT4G20450) mRNA, complete cds [NM_118164]"
A_84_P552923	0.000915741	2.3393	up	AT4G20690	ref|NM_118187|gb|AF428315|ta|TA27555_3702|ta|CD534089	"Arabidopsis thaliana unknown protein (AT4G20690) mRNA, complete cds [NM_118187]"
A_84_P21390	0.0288222	2.9922	up	GA2OX8	ref|NM_118239|ta|TA53121_3702|tc|TC374547|tc|TC376908	"Arabidopsis thaliana GA2OX8 (GIBBERELLIN 2-OXIDASE 8); gibberellin 2-beta-dioxygenase (GA2OX8) mRNA, complete cds [NM_118239]"
A_84_P11935	0.00462353	2.08452	up	NDB3	ref|NM_118269|tc|NP1661557|tc|TC368427	"Arabidopsis thaliana NDB3; NADH dehydrogenase (NDB3) mRNA, complete cds [NM_118269]"
A_84_P10045	0.00019877	2.84028	up	GA3OX3	ref|NM_118289|ta|DQ446858|tc|TC374025	"Arabidopsis thaliana GA3OX3 (GIBBERELLIN 3-OXIDASE 3); iron ion binding / oxidoreductase (GA3OX3) mRNA, complete cds [NM_118289]"
A_84_P17609	0.0221482	2.83506	up	AT4G21870	ref|NM_118308|gb|DR312011|ta|TA38287_3702|ta|TA38286_3702	"Arabidopsis thaliana 26.5 kDa class P-related heat shock protein (HSP26.5-P) (AT4G21870) mRNA, complete cds [NM_118308]"
A_84_P600104	0.0264462	3.15372	up	AT4G22165	ref|NM_118338|tc|NP2706244|tc|TC371672	"Arabidopsis thaliana F-box family protein (AT4G22165) mRNA, complete cds [NM_118338]"
A_84_P542306	0.0336979	3.49757	up	AT4G22214	ref|NM_118345|gb|BT008666|ta|TA47906_3702|tc|TC378885	"Arabidopsis thaliana unknown protein (AT4G22214) mRNA, complete cds [NM_118345]"
A_84_P607208	0.0112955	2.94248	up	AT4G22217	ref|NM_118346|gb|EF182820|ta|DQ446860|tc|TC398006	"Arabidopsis thaliana unknown protein (AT4G22217) mRNA, complete cds [NM_118346]"
A_84_P17611	0.0154067	3.43788	up	AT4G22460	ref|NM_118372|tc|TC393058	"Arabidopsis thaliana protease inhibitor/seed storage/lipid transfer protein (LTP) family protein (AT4G22460) mRNA, complete cds [NM_118372]"
A_84_P831983	0.00348606	2.94087	up	AT4G22660	ref|NM_118392|ta|TA49449_3702|tc|TC371906	"Arabidopsis thaliana F-box family protein (AT4G22660) mRNA, complete cds [NM_118392]"
A_84_P610166	0.0189211	2.21641	up	AT4G22660	ref|NM_118392|ta|DR372816|tc|TC371906	"Arabidopsis thaliana F-box family protein (AT4G22660) mRNA, complete cds [NM_118392]"
A_84_P10996	0.0170458	5.3143	up	ATRBL7	ref|NM_118436|tc|TC375705	"Arabidopsis thaliana ATRBL7 (ARABIDOPSIS RHOMBOID-LIKE PROTEIN 7) (ATRBL7) mRNA, complete cds [NM_118436]"
A_84_P12889	0.000783467	3.60293	up	AT4G23780	ref|NM_118509|tc|TC390864	"Arabidopsis thaliana unknown protein (AT4G23780) mRNA, complete cds [NM_118509]"
A_84_P211588	0.00530428	2.26236	up	AT4G24110	ref|NM_118543|ta|TA46071_3702|ta|AU230078|ta|DR378896	"Arabidopsis thaliana unknown protein (AT4G24110) mRNA, complete cds [NM_118543]"
A_84_P18566	0.000712212	2.14967	up	AT4G24570	ref|NM_118590|ta|TA31788_3702|ta|TA31789_3702|ta|ATH286346	"Arabidopsis thaliana mitochondrial substrate carrier family protein (AT4G24570) mRNA, complete cds [NM_118590]"
A_84_P543201	0.00406443	4.00777	up	AT4G24950	ref|NM_118627|tc|TC389500	"Arabidopsis thaliana unknown protein (AT4G24950) mRNA, complete cds [NM_118627]"
A_84_P21406	0.000321449	28.7459	up	FSD1	ref|NM_118642|ref|NM_179109|ref|NM_001036633|ref|NM_179110	"Arabidopsis thaliana FSD1 (FE SUPEROXIDE DISMUTASE 1); copper ion binding / superoxide dismutase (FSD1) mRNA, complete cds [NM_118642]"
A_84_P15731	0.0322299	5.68807	up	ATHSP23.6-MITO	ref|NM_118652|gb|AK119118|ta|TA38118_3702|tc|TC376541	"Arabidopsis thaliana ATHSP23.6-MITO (MITOCHONDRION-LOCALIZED SMALL HEAT SHOCK PROTEIN 23.6) (ATHSP23.6-MITO) mRNA, complete cds [NM_118652]"
A_84_P12896	0.00013849	2.37148	up	SHB1	ref|NM_118667|ta|AY507956|tc|TC361509|tc|TC362012	"Arabidopsis thaliana SHB1 (SHORT HYPOCOTYL UNDER BLUE1) (SHB1) mRNA, complete cds [NM_118667]"
A_84_P19516	0.00835831	5.29796	up	CBF2	ref|NM_118679|gb|AB007789|ta|TA42748_3702|tc|NP13163010	"Arabidopsis thaliana CBF2 (C-REPEAT/DRE BINDING FACTOR 2); DNA binding / transcription activator/ transcription factor (CBF2) mRNA, complete cds [NM_118679]"
A_84_P96816	0.03166	2.51348	up	AtGDU2	ref|NM_118708|ta|TA50050_3702|ta|DR381662|tc|TC379796	"Arabidopsis thaliana AtGDU2 (Arabidopsis thaliana GLUTAMINE DUMPER 2) (AtGDU2) mRNA, complete cds [NM_118708]"
A_84_P17626	0.000469272	2.09544	up	AT4G25835	ref|NM_118716|ta|TA48011_3702|tc|TC363860|tc|TC364909	"Arabidopsis thaliana AAA-type ATPase family protein (AT4G25835) mRNA, complete cds [NM_118716]"
A_84_P13844	2.94565e-05	2.17149	up	AT4G25980	ref|NM_118731|tc|TC373048	"Arabidopsis thaliana cationic peroxidase, putative (AT4G25980) mRNA, complete cds [NM_118731]"
A_84_P503591	0.0164814	3.59673	up	CIL	ref|NM_118732|ref|NM_179114|ta|AF359388|tc|TC372016	"Arabidopsis thaliana CIL (CIL) mRNA, complete cds [NM_118732]"
A_84_P206898	0.000305231	2.39184	up	AT4G26340	ref|NM_118767|ta|AY142504|tc|TC372896|tc|TC370410	"Arabidopsis thaliana F-box family protein (AT4G26340) mRNA, complete cds [NM_118767]"
A_84_P72414	0.00811301	2.01475	up	AT4G26350	ref|NM_118768|tc|TC370345	"Arabidopsis thaliana F-box family protein (AT4G26350) mRNA, complete cds [NM_118768]"
A_84_P284290	0.00416206	2.20773	up	AT4G26380	ref|NM_118771|tc|TC359267	"Arabidopsis thaliana DC1 domain-containing protein (AT4G26380) mRNA, complete cds [NM_118771]"
A_84_P19521	0.000411887	2.65518	up	WRKY34	ref|NM_118777|ta|TA50181_3702|tc|TC365240	"Arabidopsis thaliana WRKY34 (WRKY DNA-BINDING PROTEIN 34); transcription factor (WRKY34) mRNA, complete cds [NM_118777]"
A_84_P815281	0.0471659	3.42002	up	AT4G26530	ref|NM_118786|ta|TA31490_3702|tc|TC370260	"Arabidopsis thaliana fructose-bisphosphate aldolase, putative (AT4G26530) mRNA, complete cds [NM_118786]"
A_84_P17631	0.00453214	2.38219	up	AT4G26830	ref|NM_118817|tc|TC369639|tc|TC373431	"Arabidopsis thaliana catalytic/ cation binding / hydrolase, hydrolyzing O-glycosyl compounds (AT4G26830) mRNA, complete cds [NM_118817]"
A_84_P21415	0.0418997	2.54579	up	MAPKKK16	ref|NM_118823|ta|TA48144_3702|tc|TC368754	"Arabidopsis thaliana MAPKKK16; ATP binding / kinase/ protein kinase/ protein serine/threonine kinase/ protein tyrosine kinase (MAPKKK16) mRNA, complete cds [NM_118823]"
A_84_P12905	0.000964112	2.0494	up	AT4G27250	ref|NM_118859|ta|AY142521|tc|TC371483|tc|TC373358	"Arabidopsis thaliana dihydroflavonol 4-reductase family / dihydrokaempferol 4-reductase family (AT4G27250) mRNA, complete cds [NM_118859]"
A_84_P12906	0.00209698	2.39062	up	AT4G27420	ref|NM_118876|ta|BE522576|tc|TC363468|tc|TC392319	"Arabidopsis thaliana ABC transporter family protein (AT4G27420) mRNA, complete cds [NM_118876]"
A_84_P573393	0.0157891	5.61486	up	AT4G27654	ref|NM_118903|ta|TA41709_3702|ta|TA41710_3702|tc|TC399535	"Arabidopsis thaliana unknown protein (AT4G27654) mRNA, complete cds [NM_118903]"
A_84_P18581	0.00698745	2.02055	up	OPT6	ref|NM_118912|ta|TA44751_3702|tc|TC404140	"Arabidopsis thaliana OPT6 (OLIGOPEPTIDE TRANSPORTER 1); oligopeptide transporter (OPT6) mRNA, complete cds [NM_118912]"
A_84_P16690	0.00331257	2.10843	up	CRF4	ref|NM_118933|ta|TA50597_3702|tc|TC374355	"Arabidopsis thaliana CRF4 (CYTOKININ RESPONSE FACTOR 4); DNA binding / transcription factor (CRF4) mRNA, complete cds [NM_118933]"
A_84_P18583	0.00691657	3.8821	up	AT4G28160	ref|NM_118956|ta|TA49132_3702|tc|TC383319	"Arabidopsis thaliana hydroxyproline-rich glycoprotein family protein (AT4G28160) mRNA, complete cds [NM_118956]"
A_84_P10392	0.00167873	2.23895	up	RIC7	ref|NM_118998|ta|TA49661_3702|tc|TC369643	"Arabidopsis thaliana RIC7 (ROP-INTERACTIVE CRIB MOTIF-CONTAINING PROTEIN 7); protein binding (RIC7) mRNA, complete cds [NM_118998]"
A_84_P533483	0.000604877	2.01958	up	AT4G28580	ref|NM_119000|ta|TA53103_3702|tc|NP188060|tc|TC370714	"Arabidopsis thaliana magnesium transporter CorA-like family protein (MRS2-6) (AT4G28580) mRNA, complete cds [NM_119000]"
A_84_P14802	0.00253882	2.94993	up	AT4G28790	ref|NM_119023|ref|NM_202905|tc|NP1659385|ta|CNS0A2ZX	"Arabidopsis thaliana basic helix-loop-helix (bHLH) family protein (AT4G28790) mRNA, complete cds [NM_119023]"
A_84_P837229	0.00194931	2.6782	up	AT4G28790	ref|NM_119023|ref|NM_202905|ta|TA52906_3702|tc|NP1659385	"Arabidopsis thaliana basic helix-loop-helix (bHLH) family protein (AT4G28790) mRNA, complete cds [NM_119023]"
A_84_P593897	0.0050693	3.65917	up	AT4G28890	ref|NM_119033|ta|TA47243_3702|tc|TC372373	"Arabidopsis thaliana protein binding / ubiquitin-protein ligase/ zinc ion binding (AT4G28890) mRNA, complete cds [NM_119033]"
A_84_P568914	0.0308757	4.18019	up	AT4G28930	ref|NM_119037|tc|TC387195	"Arabidopsis thaliana unknown protein (AT4G28930) mRNA, complete cds [NM_119037]"
A_84_P220848	0.0412099	2.55405	up	AT4G29180	ref|NM_119062|ta|TA49825_3702|tc|TC359965	"Arabidopsis thaliana leucine-rich repeat protein kinase, putative (AT4G29180) mRNA, complete cds [NM_119062]"
A_84_P17642	0.0133306	2.79592	up	AT4G29270	ref|NM_119071|ta|TA41008_3702|tc|TC375874	"Arabidopsis thaliana acid phosphatase class B family protein (AT4G29270) mRNA, complete cds [NM_119071]"
A_84_P182804	0.0106171	2.25229	up	AT4G29600	ref|NM_119105|ta|DQ056661|tc|TC376055	"Arabidopsis thaliana cytidine deaminase, putative / cytidine aminohydrolase, putative (AT4G29600) mRNA, complete cds [NM_119105]"
A_84_P11026	0.0347772	3.37354	up	AT4G29620	ref|NM_119107|gb|AJ005811|ta|TA51243_3702|tc|TC371465	"Arabidopsis thaliana cytidine deaminase, putative / cytidine aminohydrolase, putative (AT4G29620) mRNA, complete cds [NM_119107]"
A_84_P11034	0.00659064	2.68232	up	FLA5	ref|NM_119286|ta|TA50499_3702|ta|CNS0A3FU|tc|TC377900	"Arabidopsis thaliana FLA5 (FASCICLIN-LIKE ARABINOGALACTAN PROTEIN 5 PRECURSOR) (FLA5) mRNA, complete cds [NM_119286]"
A_84_P14814	0.0458001	2.97735	up	AT4G31470	ref|NM_119296|tc|TC386123	"Arabidopsis thaliana pathogenesis-related protein, putative (AT4G31470) mRNA, complete cds [NM_119296]"
A_84_P119612	0.003985	2.39076	up	AT4G31620	ref|NM_119311|gb|AY063930|ta|TA50027_3702|tc|TC364276	"Arabidopsis thaliana transcriptional factor B3 family protein (AT4G31620) mRNA, complete cds [NM_119311]"
A_84_P611957	0.0392126	2.3536	up	AT4G31630	ref|NM_119312|tc|TC367107	"Arabidopsis thaliana transcriptional factor B3 family protein (AT4G31630) mRNA, complete cds [NM_119312]"
A_84_P12925	0.00136675	4.31116	up	ATGLR2.4	ref|NM_119320|tc|TC359924	"Arabidopsis thaliana ATGLR2.4; intracellular ligand-gated ion channel (ATGLR2.4) mRNA, complete cds [NM_119320]"
A_84_P297384	0.0192671	2.56601	up	GDU1	ref|NM_119322|ta|TA47482_3702|tc|TC381392	"Arabidopsis thaliana GDU1 (GLUTAMINE DUMPER 1) (GDU1) mRNA, complete cds [NM_119322]"
A_84_P15761	0.0140007	2.17247	up	AT4G31740	ref|NM_119323|gb|AY735658|tc|TC387615	"Arabidopsis thaliana unknown protein (AT4G31740) mRNA, complete cds [NM_119323]"
A_84_P63390	0.0139585	4.56583	up	CYP82C4	ref|NM_119345|gb|AY090995|ta|TA50119_3702|tc|TC366697	"Arabidopsis thaliana CYP82C4; electron carrier/ heme binding / iron ion binding / monooxygenase/ oxygen binding (CYP82C4) mRNA, complete cds [NM_119345]"
A_84_P764175	0.000335622	3.93128	up	AT4G32230	ref|NM_119375|tc|TC382177	"Arabidopsis thaliana unknown protein (AT4G32230) mRNA, complete cds [NM_119375]"
A_84_P132345	0.000195692	2.72159	up	AT4G32340	ref|NM_119386|ta|TA35318_3702|tc|TC376642	"Arabidopsis thaliana unknown protein (AT4G32340) mRNA, complete cds [NM_119386]"
A_84_P605481	0.0012879	2.74693	up	AT4G33900	ref|NM_119548|ta|DQ446891|tc|TC365245|tc|TC372686	"Arabidopsis thaliana kelch repeat-containing F-box family protein (AT4G33900) mRNA, complete cds [NM_119548]"
A_84_P507766	0.0172017	2.1746	up	AT4G34600	ref|NM_119626|gb|AI100121|ta|TA46783_3702|ta|TA46782_3702	"Arabidopsis thaliana unknown protein (AT4G34600) mRNA, complete cds [NM_119626]"
A_84_P21449	0.0439807	2.2043	up	AT4G34770	ref|NM_119643|gb|BT008669|ta|TA46152_3702|tc|TC382422	"Arabidopsis thaliana auxin-responsive family protein (AT4G34770) mRNA, complete cds [NM_119643]"
A_84_P505361	0.0109318	2.46077	up	AT4G35120	ref|NM_119678|tc|TC372222	"Arabidopsis thaliana kelch repeat-containing F-box family protein (AT4G35120) mRNA, complete cds [NM_119678]"
A_84_P12941	0.00357356	2.50275	up	AT4G35380	ref|NM_119704|ta|AV548292|tc|TC358253|tc|TC387997	"Arabidopsis thaliana guanine nucleotide exchange family protein (AT4G35380) mRNA, complete cds [NM_119704]"
A_84_P15777	0.0274608	2.36566	up	AT4G35420	ref|NM_119708|ta|TA32741_3702|ta|BP592128|tc|TC380098	"Arabidopsis thaliana dihydroflavonol 4-reductase family / dihydrokaempferol 4-reductase family (AT4G35420) mRNA, complete cds [NM_119708]"
A_84_P14832	0.028305	2.396	up	ATSERAT3;2	ref|NM_119729|tc|TC376553	"Arabidopsis thaliana ATSERAT3;2 (Serine acetyltransferase 3;2); acetyltransferase/ serine O-acetyltransferase (ATSERAT3;2) mRNA, complete cds [NM_119729]"
A_84_P832980	0.0220403	2.11619	up	AT4G36105	ref|NM_119777|ta|TA50254_3702|ta|DR370701|tc|TC375183	"Arabidopsis thaliana unknown protein (AT4G36105) mRNA, complete cds [NM_119777]"
A_84_P192434	0.00082082	12.8478	up	AT4G36850	ref|NM_119849|gb|AK318851|ta|TA35717_3702|ta|BP599529	"Arabidopsis thaliana unknown protein (AT4G36850) mRNA, complete cds [NM_119849]"
A_84_P57010	0.00198357	3.25703	up	LBD39	ref|NM_119918|gb|AY072144|ta|TA39470_3702|ta|BP670160	"Arabidopsis thaliana LBD39 (LOB DOMAIN-CONTAINING PROTEIN 39) (LBD39) mRNA, complete cds [NM_119918]"
A_84_P830232	0.0111269	4.06077	up	MYB87	ref|NM_119940|ta|TA47531_3702|ta|DR750777|ta|AI996580	"Arabidopsis thaliana MYB87 (MYB DOMAIN PROTEIN 87); DNA binding / transcription factor (MYB87) mRNA, complete cds [NM_119940]"
A_84_P17675	0.0124026	3.27284	up	MYB87	ref|NM_119940|ta|TA47531_3702|ta|DR750777|ta|AI996580	"Arabidopsis thaliana MYB87 (MYB DOMAIN PROTEIN 87); DNA binding / transcription factor (MYB87) mRNA, complete cds [NM_119940]"
A_84_P19567	0.0212804	2.44818	up	AT4G37800	ref|NM_119942|ta|TA36582_3702|tc|TC393528	"Arabidopsis thaliana xyloglucan:xyloglucosyl transferase, putative / xyloglucan endotransglycosylase, putative / endo-xyloglucan transferase, putat_ (AT4G37800) mRNA, complete cds [NM_119942]"
A_84_P845413	0.0246305	3.66433	up	AT4G37850	ref|NM_119946|ta|TA45915_3702|ta|DR361083|ta|AV544045	"Arabidopsis thaliana basic helix-loop-helix (bHLH) family protein (AT4G37850) mRNA, complete cds [NM_119946]"
A_84_P23353	0.0120809	2.00204	up	AT4G38390	ref|NM_120001|tc|TC365783	"Arabidopsis thaliana unknown protein (AT4G38390) mRNA, complete cds [NM_120001]"
A_84_P10114	0.0159872	2.97904	up	ATEXLA2	ref|NM_120002|ta|TA37637_3702|tc|TC373894	"Arabidopsis thaliana ATEXLA2 (ARABIDOPSIS THALIANA EXPANSIN-LIKE A2) (ATEXLA2) mRNA, complete cds [NM_120002]"
A_84_P539068	0.0222176	4.45285	up	AT4G39290	ref|NM_120090|tc|TC373328	"Arabidopsis thaliana kelch repeat-containing F-box family protein (AT4G39290) mRNA, complete cds [NM_120090]"
A_84_P285420	0.000664427	3.57564	up	AT4G39750	ref|NM_120136	"Arabidopsis thaliana F-box family protein-related (AT4G39750) mRNA, complete cds [NM_120136]"
A_84_P506238	0.0282092	2.38662	up	AT4G39760	ref|NM_120139|tc|TC373131	"Arabidopsis thaliana kelch repeat-containing F-box family protein (AT4G39760) mRNA, complete cds [NM_120139]"
A_84_P19576	0.0032409	2.24202	up	AKN2	ref|NM_120157|gb|AF043351|ta|TA35417_3702|ta|AV540651	"Arabidopsis thaliana AKN2 (APS-kinase 2); ATP binding / adenylylsulfate kinase/ kinase/ transferase, transferring phosphorus-containing groups (AKN2) mRNA, complete cds [NM_120157]"
A_84_P22432	0.00152685	3.50632	up	LAC8	ref|NM_120181|ta|TA34592_3702|tc|TC366080	"Arabidopsis thaliana LAC8 (laccase 8); laccase (LAC8) mRNA, complete cds [NM_120181]"
A_84_P19597	0.000475313	3.53156	up	ATCHX26	ref|NM_120246|tc|TC361046	"Arabidopsis thaliana ATCHX26; monovalent cation:proton antiporter/ sodium:hydrogen antiporter (ATCHX26) mRNA, complete cds [NM_120246]"
A_84_P790810	0.00178472	2.35909	up	FHL	ref|NM_120298|ref|NM_001085052|gb|BX829526|ta|TA52821_3702	"Arabidopsis thaliana FHL (FAR-RED-ELONGATED HYPOCOTYL1-LIKE); protein binding (FHL) mRNA, complete cds [NM_120298]"
A_84_P528200	0.00268733	2.21524	up	FHL	ref|NM_120298|ref|NM_001085052|gb|BX829526|tc|NP1661318	"Arabidopsis thaliana FHL (FAR-RED-ELONGATED HYPOCOTYL1-LIKE); protein binding (FHL) mRNA, complete cds [NM_120298]"
A_84_P593050	0.00742818	2.10752	up	AT5G02210	ref|NM_120299|tc|TC388917	"Arabidopsis thaliana unknown protein (AT5G02210) mRNA, complete cds [NM_120299]"
A_84_P571870	0.00224571	2.34837	up	AT5G02930	ref|NM_120371|tc|TC368785	"Arabidopsis thaliana F-box family protein (AT5G02930) mRNA, complete cds [NM_120371]"
A_84_P78669	0.0105087	2.62276	up	AT5G03120	ref|NM_120390|gb|BX833651|ta|TA39537_3702|ta|CNS09Z44	"Arabidopsis thaliana unknown protein (AT5G03120) mRNA, complete cds [NM_120390]"
A_84_P22442	0.0103361	2.0606	up	AT-HSFA3	ref|NM_120453|ta|TA49215_3702|tc|TC371243	"Arabidopsis thaliana AT-HSFA3; DNA binding / transcription factor (AT-HSFA3) mRNA, complete cds [NM_120453]"
A_84_P10370	0.025593	2.47048	up	PAL3	ref|NM_120505|ta|TA50323_3702|ta|BP669149|tc|TC362278	"Arabidopsis thaliana PAL3 (PHENYL ALANINE AMMONIA-LYASE 3); phenylalanine ammonia-lyase (PAL3) mRNA, complete cds [NM_120505]"
A_84_P545931	0.00606333	2.95752	up	AT5G04350	ref|NM_120517|tc|NP2706524	"Arabidopsis thaliana self-incompatibility protein-related (AT5G04350) mRNA, complete cds [NM_120517]"
A_84_P14878	0.0271431	14.2024	up	NAS1	ref|NM_120577|ta|TA44817_3702|tc|TC372492	"Arabidopsis thaliana NAS1 (NICOTIANAMINE SYNTHASE 1); nicotianamine synthase (NAS1) mRNA, complete cds [NM_120577]"
A_84_P13936	0.00262285	3.0958	up	ATL43	ref|NM_120663|gb|BX829937|ta|TA51027_3702|tc|TC368640	"Arabidopsis thaliana ATL43; protein binding / zinc ion binding (ATL43) mRNA, complete cds [NM_120663]"
A_84_P790814	0.00965949	2.95595	up	ATL43	ref|NM_120663|gb|BX829937|ta|TA51027_3702|tc|TC368640	"Arabidopsis thaliana ATL43; protein binding / zinc ion binding (ATL43) mRNA, complete cds [NM_120663]"
A_84_P568973	0.00342541	3.25014	up	AT5G05910	ref|NM_120673|tc|TC390389	"Arabidopsis thaliana zinc finger (C3HC4-type RING finger) family protein (AT5G05910) mRNA, complete cds [NM_120673]"
A_84_P19615	0.0200496	2.95568	up	AT5G07050	ref|NM_120787|ta|TA53050_3702|tc|TC371631	"Arabidopsis thaliana unknown protein (AT5G07050) mRNA, complete cds [NM_120787]"
A_84_P21508	0.00511483	2.94617	up	AT5G07230	ref|NM_120805|gb|AK175994|ta|TA36631_3702|ta|AA728716	"Arabidopsis thaliana protease inhibitor/seed storage/lipid transfer protein (LTP) family protein (AT5G07230) mRNA, complete cds [NM_120805]"
A_84_P839298	0.00322681	2.74636	up	AT5G07230	ref|NM_120805|gb|AK175994|ta|TA36631_3702|tc|NP044311	"Arabidopsis thaliana protease inhibitor/seed storage/lipid transfer protein (LTP) family protein (AT5G07230) mRNA, complete cds [NM_120805]"
A_84_P12998	0.00333002	2.42758	up	CYCP4;3	ref|NM_120827|ta|TA49974_3702|ta|AU231363|tc|TC379371	"Arabidopsis thaliana CYCP4;3 (cyclin p4;3); cyclin-dependent protein kinase (CYCP4;3) mRNA, complete cds [NM_120827]"
A_84_P13943	0.000126166	6.60258	up	PMSR2	ref|NM_120828|ta|TA28151_3702|ta|DR371303|ta|AA597606	"Arabidopsis thaliana PMSR2 (PEPTIDEMETHIONINE SULFOXIDE REDUCTASE 2); oxidoreductase, acting on sulfur group of donors, disulfide as acceptor / pep_ (PMSR2) mRNA, complete cds [NM_120828]"
A_84_P15834	0.0295927	5.54871	up	AT5G07480	ref|NM_120830|tc|TC374434	"Arabidopsis thaliana oxidoreductase, 2OG-Fe(II) oxygenase family protein (AT5G07480) mRNA, complete cds [NM_120830]"
A_84_P611746	0.00482361	2.213	up	AT5G07490	ref|NM_120831|gb|EG450616|tc|TC396401|tc|TC389081	"Arabidopsis thaliana unknown protein (AT5G07490) mRNA, complete cds [NM_120831]"
A_84_P834077	0.00264536	2.01218	up	AT5G07490	ref|NM_120831|gb|EG450616|ta|TA51097_3702|tc|TC396401	"Arabidopsis thaliana unknown protein (AT5G07490) mRNA, complete cds [NM_120831]"
A_84_P18673	0.00950033	8.67654	up	ATMYB29	ref|NM_120851|gb|AY035145|ta|TA43870_3702|ta|DR749924	"Arabidopsis thaliana ATMYB29 (ARABIDOPSIS THALIANA MYB DOMAIN PROTEIN 29); DNA binding / transcription factor (ATMYB29) mRNA, complete cds [NM_120851]"
A_84_P560990	0.00150077	2.5589	up	AT5G08150	ref|NM_120898|gb|AK175358|ta|TA51461_3702|tc|TC381523	"Arabidopsis thaliana unknown protein (AT5G08150) mRNA, complete cds [NM_120898]"
A_84_P20761	0.00294147	2.47391	up	AAP2	ref|NM_120958|ta|TA31192_3702|ta|T41556|ta|AV440018	"Arabidopsis thaliana AAP2 (AMINO ACID PERMEASE 2); amino acid transmembrane transporter (AAP2) mRNA, complete cds [NM_120958]"
A_84_P13197	0.000402557	2.61889	up	AT5G09470	ref|NM_120984|ta|AM236861|tc|TC374556	"Arabidopsis thaliana mitochondrial substrate carrier family protein (AT5G09470) mRNA, complete cds [NM_120984]"
A_84_P232289	0.00586126	2.17232	up	AT5G09570	ref|NM_120994|ta|TA48690_3702|tc|TC381541	"Arabidopsis thaliana unknown protein (AT5G09570) mRNA, complete cds [NM_120994]"
A_84_P554998	0.0149207	2.21334	up	AT5G10340	ref|NM_121072|tc|TC369753	"Arabidopsis thaliana F-box protein-related / SLF-related (AT5G10340) mRNA, complete cds [NM_121072]"
A_84_P72294	0.0107372	2.17682	up	AT5G11610	ref|NM_121199|ref|NM_203037|ta|TA47400_3702|ta|CNS0A0YK	"Arabidopsis thaliana exostosin family protein (AT5G11610) mRNA, complete cds [NM_121199]"
A_84_P13014	8.38503e-05	6.07807	up	AT5G12110	ref|NM_121249|ta|TA41646_3702|ta|ATH249598|tc|TC377934	"Arabidopsis thaliana elongation factor 1B alpha-subunit 1 (eEF1Balpha1) (AT5G12110) mRNA, complete cds [NM_121249]"
A_84_P836639	0.0149543	2.03254	up	ATEXO70C1	ref|NM_121318|ta|TA52532_3702|tc|TC391772	"Arabidopsis thaliana ATEXO70C1 (exocyst subunit EXO70 family protein C1); protein binding (ATEXO70C1) mRNA, complete cds [NM_121318]"
A_84_P10181	0.0011902	2.54055	up	AT5G13600	ref|NM_121363|tc|TC364562	"Arabidopsis thaliana phototropic-responsive NPH3 family protein (AT5G13600) mRNA, complete cds [NM_121363]"
A_84_P523798	0.00179237	5.68652	up	AT5G14290	ref|NM_121433|tc|TC393117	"Arabidopsis thaliana unknown protein (AT5G14290) mRNA, complete cds [NM_121433]"
A_84_P15857	0.00433967	2.22055	up	ATARFA1B	ref|NM_121471|tc|TC385835	"Arabidopsis thaliana ATARFA1B (ADP-ribosylation factor A1B); GTP binding / phospholipase activator/ protein binding (ATARFA1B) mRNA, complete cds [NM_121471]"
A_84_P20741	0.000843431	2.1393	up	AT5G14990	ref|NM_121503|tc|TC362792	"Arabidopsis thaliana unknown protein (AT5G14990) mRNA, complete cds [NM_121503]"
A_84_P515827	0.0051873	2.1242	up	AT5G15340	ref|NM_121538|tc|TC363737	"Arabidopsis thaliana pentatricopeptide (PPR) repeat-containing protein (AT5G15340) mRNA, complete cds [NM_121538]"
A_84_P18696	0.000323298	2.43076	up	DRM1	ref|NM_121542|gb|BX842296|ta|CNS0A1NG|tc|TC372853	"Arabidopsis thaliana DRM1 (domains rearranged methylase 1); DNA (cytosine-5-)-methyltransferase (DRM1) mRNA, complete cds [NM_121542]"
A_84_P608384	0.00342336	2.11418	up	AT5G15660	ref|NM_121570|tc|TC370051	"Arabidopsis thaliana F-box family protein (AT5G15660) mRNA, complete cds [NM_121570]"
A_84_P20589	0.00463879	3.90619	up	PIN5	ref|NM_121659|tc|TC373946	"Arabidopsis thaliana PIN5 (PIN-FORMED 5); auxin:hydrogen symporter/ transporter (PIN5) mRNA, complete cds [NM_121659]"
A_84_P766789	0.0114341	2.41345	up	AT5G17100	ref|NM_121716|ta|TA52779_3702|tc|TC373164	"Arabidopsis thaliana unknown protein (AT5G17100) mRNA, complete cds [NM_121716]"
A_84_P528248	0.00615652	2.93283	up	AT5G17180	ref|NM_121724|ta|BT011928|tc|TC394545	"Arabidopsis thaliana unknown protein (AT5G17180) mRNA, complete cds [NM_121724]"
A_84_P12079	0.00133394	2.48707	up	AT5G17200	ref|NM_121726|tc|TC370781	"Arabidopsis thaliana glycoside hydrolase family 28 protein / polygalacturonase (pectinase) family protein (AT5G17200) mRNA, complete cds [NM_121726]"
A_84_P14915	0.000558722	2.31447	up	AT5G17740	ref|NM_121780|tc|TC366396	"Arabidopsis thaliana AAA-type ATPase family protein (AT5G17740) mRNA, complete cds [NM_121780]"
A_84_P20591	0.00883048	2.14971	up	AT5G17820	ref|NM_121788|ta|TA35463_3702|ta|CNS0A174|tc|TC375695	"Arabidopsis thaliana peroxidase 57 (PER57) (P57) (PRXR10) (AT5G17820) mRNA, complete cds [NM_121788]"
A_84_P10193	0.00604075	2.72164	up	AT5G18600	ref|NM_121865|gb|EG487039|ta|TA40342_3702|ta|BP622984	"Arabidopsis thaliana glutaredoxin family protein (AT5G18600) mRNA, complete cds [NM_121865]"
A_84_P11140	0.00277405	2.27797	up	AT5G18840	ref|NM_121889|ta|TA44303_3702|tc|TC364579	"Arabidopsis thaliana sugar transporter, putative (AT5G18840) mRNA, complete cds [NM_121889]"
A_84_P23434	0.00384593	4.48554	up	IPT5	ref|NM_121909|ta|TA50616_3702|tc|TC369035	"Arabidopsis thaliana IPT5; ATP binding / tRNA isopentenyltransferase/ transferase, transferring alkyl or aryl (other than methyl) groups (IPT5) mRNA, complete cds [NM_121909]"
A_84_P131376	0.0367183	3.20809	up	AT5G19190	ref|NM_121924|ta|TA41679_3702|tc|TC382544	"Arabidopsis thaliana unknown protein (AT5G19190) mRNA, complete cds [NM_121924]"
A_84_P16023	0.000387607	3.96358	up	AT5G20430	ref|NM_122050|tc|NP2705726	"Arabidopsis thaliana mob1/phocein family protein (AT5G20430) mRNA, complete cds [NM_122050]"
A_84_P541541	0.00455125	2.6637	up	AT5G20640	ref|NM_122071|ta|DQ446973|tc|TC382970	"Arabidopsis thaliana unknown protein (AT5G20640) mRNA, complete cds [NM_122071]"
A_84_P565469	0.0313454	4.54111	up	MS1	ref|NM_122131|gb|AJ344210|ta|ATH344210|tc|TC361731	"Arabidopsis thaliana MS1 (male sterility 1); DNA binding / transcription factor (MS1) mRNA, complete cds [NM_122131]"
A_84_P177064	0.00271163	4.46365	up	AT5G22720	ref|NM_122178|tc|TC370742	"Arabidopsis thaliana F-box family protein (AT5G22720) mRNA, complete cds [NM_122178]"
A_84_P15870	0.0011324	41.8639	up	MAM1	ref|NM_122207|gb|AJ133892|ta|TA30138_3702|ta|TA30136_3702	"Arabidopsis thaliana MAM1 (METHYLTHIOALKYLMALATE SYNTHASE 1); 2-isopropylmalate synthase/ methylthioalkylmalate synthase (MAM1) mRNA, complete cds [NM_122207]"
A_84_P813383	0.000139629	34.3473	up	MAM1	ref|NM_122207|ref|NM_122208|gb|AJ133892|ta|TA30142_3702	"Arabidopsis thaliana MAM1 (METHYLTHIOALKYLMALATE SYNTHASE 1); 2-isopropylmalate synthase/ methylthioalkylmalate synthase (MAM1) mRNA, complete cds [NM_122207]"
A_84_P784686	0.00078384	31.8846	up	MAM1	ref|NM_122207|gb|AJ133892|ta|TA30136_3702|ta|TA30138_3702	"Arabidopsis thaliana MAM1 (METHYLTHIOALKYLMALATE SYNTHASE 1); 2-isopropylmalate synthase/ methylthioalkylmalate synthase (MAM1) mRNA, complete cds [NM_122207]"
A_84_P836923	0.0245763	2.86341	up	AT5G24010	ref|NM_122306|ta|TA52690_3702|ta|CB264485|tc|TC360578	"Arabidopsis thaliana protein kinase family protein (AT5G24010) mRNA, complete cds [NM_122306]"
A_84_P21549	0.0069856	2.2499	up	AT5G24010	ref|NM_122306|ta|TA45886_3702|tc|TC360578	"Arabidopsis thaliana protein kinase family protein (AT5G24010) mRNA, complete cds [NM_122306]"
A_84_P597566	0.03862	2.88117	up	SLAH3	ref|NM_122308|ta|TA46725_3702|tc|TC361143	"Arabidopsis thaliana SLAH3 (SLAC1 HOMOLOGUE 3); transporter (SLAH3) mRNA, complete cds [NM_122308]"
A_84_P13038	0.0177522	2.4247	up	AT5G24100	ref|NM_122315|gb|AK227407|ta|TA43215_3702|tc|TC361458	"Arabidopsis thaliana leucine-rich repeat transmembrane protein kinase, putative (AT5G24100) mRNA, complete cds [NM_122315]"
A_84_P842676	0.0051166	3.18443	up	AT5G24790	ref|NM_122388|ta|CNS09Z6K|tc|TC380183	"Arabidopsis thaliana unknown protein (AT5G24790) mRNA, complete cds [NM_122388]"
A_84_P580614	0.00779005	3.14634	up	AT5G24790	ref|NM_122388|ta|CNS09Z6K|tc|TC380183	"Arabidopsis thaliana unknown protein (AT5G24790) mRNA, complete cds [NM_122388]"
A_84_P522223	0.00221452	2.21916	up	AT5G25290	ref|NM_122438|ta|DQ056689|tc|TC371861	"Arabidopsis thaliana F-box family protein (AT5G25290) mRNA, complete cds [NM_122438]"
A_84_P577949	0.00157766	3.86175	up	AT5G25300	ref|NM_122439|tc|NP2705617	"Arabidopsis thaliana unknown protein (AT5G25300) mRNA, complete cds [NM_122439]"
A_84_P13988	0.000197266	3.96449	up	AT5G25450	ref|NM_122455|ta|TA47339_3702|tc|TC388729	"Arabidopsis thaliana ubiquinol-cytochrome C reductase complex 14 kDa protein, putative (AT5G25450) mRNA, complete cds [NM_122455]"
A_84_P534475	0.0202565	3.47846	up	AT5G25950	ref|NM_122496|tc|TC380528|tc|TC371138	"Arabidopsis thaliana unknown protein (AT5G25950) mRNA, complete cds [NM_122496]"
A_84_P574390	0.00630989	3.16197	up	AT5G26050	ref|NM_122506|gb|AY735689|tc|NP034496|tc|TC397492	"Arabidopsis thaliana unknown protein (AT5G26050) mRNA, complete cds [NM_122506]"
A_84_P535357	0.000656266	2.94653	up	AT5G26090	ref|NM_122510|tc|TC381723	"Arabidopsis thaliana unknown protein (AT5G26090) mRNA, complete cds [NM_122510]"
A_84_P838601	0.0035038	2.83439	up	AT5G26090	ref|NM_122510|tc|TC393314|tc|TC390239|tc|TC381723	"Arabidopsis thaliana unknown protein (AT5G26090) mRNA, complete cds [NM_122510]"
A_84_P600245	0.00137014	4.45186	up	AT5G26100	ref|NM_122511|tc|NP2705588	"Arabidopsis thaliana unknown protein (AT5G26100) mRNA, complete cds [NM_122511]"
A_84_P583317	0.0108698	3.88742	up	AT5G26320	ref|NM_122533|tc|NP2705580|tc|NP041409	"Arabidopsis thaliana meprin and TRAF homology domain-containing protein / MATH domain-containing protein (AT5G26320) mRNA, complete cds [NM_122533]"
A_84_P531811	1.13553e-05	3.57933	up	AT5G26890	ref|NM_122571|tc|NP2705574	"Arabidopsis thaliana unknown protein (AT5G26890) mRNA, complete cds [NM_122571]"
A_84_P274450	0.00448929	4.29781	up	AT5G26930	ref|NM_122575|ta|TA48864_3702|tc|TC383917	"Arabidopsis thaliana zinc finger (GATA type) family protein (AT5G26930) mRNA, complete cds [NM_122575]"
A_84_P137359	0.0332664	3.8772	up	AGL53	ref|NM_122589|ta|TA48409_3702|tc|NP033496|tc|TC377276	"Arabidopsis thaliana AGL53; transcription factor (AGL53) mRNA, complete cds [NM_122589]"
A_84_P284250	0.0143899	2.02986	up	SFP2	ref|NM_122618|ta|TA47122_3702|tc|TC366545	"Arabidopsis thaliana SFP2; carbohydrate transmembrane transporter/ sugar:hydrogen symporter (SFP2) mRNA, complete cds [NM_122618]"
A_84_P591494	0.00306704	2.41685	up	AT5G27810	ref|NM_122663|tc|TC395059	"Arabidopsis thaliana sequence-specific DNA binding / transcription factor (AT5G27810) mRNA, complete cds [NM_122663]"
A_84_P21705	0.00100837	2.18042	up	AT5G28520	ref|NM_122735|ta|DQ446994|tc|TC369435	"Arabidopsis thaliana unknown protein (AT5G28520) mRNA, complete cds [NM_122735]"
A_84_P506092	0.0203114	2.54797	up	AT5G33330	ref|NM_122857|tc|NP2705472	"Arabidopsis thaliana RNase H domain-containing protein (AT5G33330) mRNA, complete cds [NM_122857]"
A_84_P16836	0.00207365	2.1459	up	AT5G35390	ref|NM_122930|gb|FJ708784|tc|TC362350|tc|TC399675	"Arabidopsis thaliana leucine-rich repeat transmembrane protein kinase, putative (AT5G35390) mRNA, complete cds [NM_122930]"
A_84_P596698	0.00260305	2.95327	up	AT5G35470	ref|NM_122938|tc|TC397694	"Arabidopsis thaliana unknown protein (AT5G35470) mRNA, complete cds [NM_122938]"
A_84_P561064	0.00105271	2.05071	up	AT5G36240	ref|NM_123015|tc|TC379586	"Arabidopsis thaliana zinc knuckle (CCHC-type) family protein (AT5G36240) mRNA, complete cds [NM_123015]"
A_84_P13057	0.0185403	5.56223	up	THI2.2	ref|NM_123049|ta|TA48175_3702|ta|AW004400|tc|TC381760	"Arabidopsis thaliana THI2.2 (THIONIN 2.2); toxin receptor binding (THI2.2) mRNA, complete cds [NM_123049]"
A_84_P556641	0.00727567	2.38992	up	AT5G36960	ref|NM_123054|ta|DQ447005|tc|TC387610|tc|TC386457	"Arabidopsis thaliana unknown protein (AT5G36960) mRNA, complete cds [NM_123054]"
A_84_P800160	0.0143578	2.04196	up	AT5G36960	ref|NM_123054|gb|EG439748|ta|DQ447005|tc|TC387610	"Arabidopsis thaliana unknown protein (AT5G36960) mRNA, complete cds [NM_123054]"
A_84_P18881	0.00216285	2.11801	up	AT5G37450	ref|NM_123104|gb|FJ708785|tc|NP236544|tc|NP2705356	"Arabidopsis thaliana leucine-rich repeat transmembrane protein kinase, putative (AT5G37450) mRNA, complete cds [NM_123104]"
A_84_P553085	0.00151271	2.13151	up	AT5G37650	ref|NM_123124|tc|TC376316	"Arabidopsis thaliana unknown protein (AT5G37650) mRNA, complete cds [NM_123124]"
A_84_P205768	0.00270355	5.30679	up	AT5G37730	ref|NM_123132|ta|TA48822_3702|tc|TC381772	"Arabidopsis thaliana unknown protein (AT5G37730) mRNA, complete cds [NM_123132]"
A_84_P801093	0.0084846	2.00635	up	TCH2	ref|NM_123136|gb|AK227202|ta|TA32220_3702|ta|TA32221_3702	"Arabidopsis thaliana TCH2 (TOUCH 2); calcium ion binding (TCH2) mRNA, complete cds [NM_123136]"
A_84_P13060	0.00129178	4.82232	up	AT5G37800	ref|NM_123139|tc|TC380736	"Arabidopsis thaliana basic helix-loop-helix (bHLH) family protein (AT5G37800) mRNA, complete cds [NM_123139]"
A_84_P14950	0.00407013	3.69548	up	NIP4;2	ref|NM_123141|tc|TC377567	"Arabidopsis thaliana NIP4;2 (NOD26-LIKE INTRINSIC PROTEIN 4;2); water channel (NIP4;2) mRNA, complete cds [NM_123141]"
A_84_P17788	0.00576226	2.09767	up	AT5G37870	ref|NM_123146|tc|TC377696	"Arabidopsis thaliana seven in absentia (SINA) family protein (AT5G37870) mRNA, complete cds [NM_123146]"
A_84_P797785	0.000554964	2.98259	up	AT5G38080	ref|NM_123168|gb|EG466682|tc|TC389518	"Arabidopsis thaliana unknown protein (AT5G38080) mRNA, complete cds [NM_123168]"
A_84_P562837	0.0192573	2.66817	up	AT5G38090	ref|NM_123169|gb|EG450968|tc|NP225133|tc|TC388386	"Arabidopsis thaliana unknown protein (AT5G38090) mRNA, complete cds [NM_123169]"
A_84_P549559	0.0069729	5.17176	up	AT5G38100	ref|NM_123170|ta|AU228449|tc|TC390204|tc|TC373573	"Arabidopsis thaliana methyltransferase-related (AT5G38100) mRNA, complete cds [NM_123170]"
A_84_P855542	0.00541175	3.13527	up	AT5G38100	ref|NM_123170|ta|TA51771_3702|ta|AU228449|ta|DR382917	"Arabidopsis thaliana methyltransferase-related (AT5G38100) mRNA, complete cds [NM_123170]"
A_84_P834930	0.028485	2.59648	up	AT5G38100	ref|NM_123170|ta|TA51771_3702|ta|AU228449|ta|DR382917	"Arabidopsis thaliana methyltransferase-related (AT5G38100) mRNA, complete cds [NM_123170]"
A_84_P17790	0.000775806	4.22851	up	AT5G38260	ref|NM_123187|tc|TC363402	"Arabidopsis thaliana serine/threonine protein kinase, putative (AT5G38260) mRNA, complete cds [NM_123187]"
A_84_P10372	0.00977009	2.48684	up	CYP735A1	ref|NM_123206|ta|CNS0A0Y7|tc|TC366895	"Arabidopsis thaliana CYP735A1; electron carrier/ heme binding / iron ion binding / monooxygenase/ oxygen binding (CYP735A1) mRNA, complete cds [NM_123206]"
A_84_P514090	0.0330017	2.14424	up	AT5G39010	ref|NM_123263|tc|TC387865	"Arabidopsis thaliana unknown protein (AT5G39010) mRNA, complete cds [NM_123263]"
A_84_P574406	0.00100907	2.03602	up	AT5G39240	ref|NM_123286|gb|DR212140|ta|TA49598_3702|tc|TC391170	"Arabidopsis thaliana unknown protein (AT5G39240) mRNA, complete cds [NM_123286]"
A_84_P14012	4.40406e-05	2.10983	up	AT5G39790	ref|NM_123342|gb|AY045645|ta|TA42235_3702|ta|BP668825	"Arabidopsis thaliana 5'-AMP-activated protein kinase beta-1 subunit-related (AT5G39790) mRNA, complete cds [NM_123342]"
A_84_P826349	0.000802043	2.08138	up	AT5G39790	ref|NM_123342|gb|AY045645|ta|TA42236_3702|ta|TA42235_3702	"Arabidopsis thaliana 5'-AMP-activated protein kinase beta-1 subunit-related (AT5G39790) mRNA, complete cds [NM_123342]"
A_84_P21579	0.036862	4.11803	up	AT5G39910	ref|NM_123354|tc|NP237503|tc|NP2705255	"Arabidopsis thaliana glycoside hydrolase family 28 protein / polygalacturonase (pectinase) family protein (AT5G39910) mRNA, complete cds [NM_123354]"
A_84_P18742	0.00267035	3.02329	up	AT5G40040	ref|NM_123367|gb|AK176151|ta|TA45930_3702|tc|TC385993	"Arabidopsis thaliana 60S acidic ribosomal protein P2 (RPP2E) (AT5G40040) mRNA, complete cds [NM_123367]"
A_84_P21580	0.00310081	2.43864	up	AT5G40090	ref|NM_123372|ta|TA53043_3702|tc|TC369176	"Arabidopsis thaliana ATP binding / nucleoside-triphosphatase/ nucleotide binding / transmembrane receptor (AT5G40090) mRNA, complete cds [NM_123372]"
A_84_P766330	0.035879	2.1022	up	AT5G40155	ref|NM_123379|gb|AY088976|ta|TA39270_3702	"Arabidopsis thaliana unknown protein (AT5G40155) mRNA, complete cds [NM_123379]"
A_84_P535387	0.028057	2.58151	up	AT5G40620	ref|NM_123426|tc|TC393509	"Arabidopsis thaliana unknown protein (AT5G40620) mRNA, complete cds [NM_123426]"
A_84_P816425	6.24396e-05	3.22436	up	UPM1	ref|NM_123450|ta|TA32305_3702|ta|TA32304_3702|ta|AV802412	"Arabidopsis thaliana UPM1 (UROPHORPHYRIN METHYLASE 1); uroporphyrin-III C-methyltransferase (UPM1) mRNA, complete cds [NM_123450]"
A_84_P13072	0.000209508	3.03764	up	UPM1	ref|NM_123450|ta|TA32305_3702|ta|TA32304_3702|ta|AV802412	"Arabidopsis thaliana UPM1 (UROPHORPHYRIN METHYLASE 1); uroporphyrin-III C-methyltransferase (UPM1) mRNA, complete cds [NM_123450]"
A_84_P14962	0.00212936	2.01846	up	ATCLC-A	ref|NM_123454|ref|NM_001036913|ta|TA30919_3702|ta|N37225	"Arabidopsis thaliana ATCLC-A (CHLORIDE CHANNEL A); anion channel/ nitrate transmembrane transporter/ voltage-gated chloride channel (ATCLC-A) mRNA, complete cds [NM_123454]"
A_84_P506112	0.0357424	2.04728	up	AT5G41390	ref|NM_123504|ref|NM_001125877|ta|TA52792_3702|tc|NP231569	"Arabidopsis thaliana unknown protein (AT5G41390) mRNA, complete cds [NM_123504]"
A_84_P551329	0.00817337	3.79579	up	AT5G41430	ref|NM_123507|tc|TC388925	"Arabidopsis thaliana zinc finger (C3HC4-type RING finger) family protein (AT5G41430) mRNA, complete cds [NM_123507]"
A_84_P545148	0.0132295	4.33372	up	AT5G41440	ref|NM_123508|tc|TC394393	"Arabidopsis thaliana zinc finger (C3HC4-type RING finger) family protein (AT5G41440) mRNA, complete cds [NM_123508]"
A_84_P585264	0.00148138	2.27906	up	AT5G41500	ref|NM_123514|tc|NP2705207	"Arabidopsis thaliana F-box family protein (AT5G41500) mRNA, complete cds [NM_123514]"
A_84_P546916	0.0112939	2.65685	up	AT5G41640	ref|NM_123528|tc|TC384886	"Arabidopsis thaliana unknown protein (AT5G41640) mRNA, complete cds [NM_123528]"
A_84_P836475	0.0327342	4.25303	up	AT5G41890	ref|NM_123554|ta|TA52476_3702|tc|TC373145	"Arabidopsis thaliana GDSL-motif lipase/hydrolase family protein (AT5G41890) mRNA, complete cds [NM_123554]"
A_84_P15915	0.00501161	5.72545	up	AT5G43040	ref|NM_123670|tc|TC365787	"Arabidopsis thaliana DC1 domain-containing protein (AT5G43040) mRNA, complete cds [NM_123670]"
A_84_P270040	0.00713146	2.58921	up	APUM14	ref|NM_123677|tc|NP231205|ta|DQ056705|tc|TC366893	"Arabidopsis thaliana APUM14 (Arabidopsis Pumilio 14); RNA binding / binding (APUM14) mRNA, complete cds [NM_123677]"
A_84_P594929	0.0239319	2.27835	up	AT5G43120	ref|NM_123678|tc|TC364649	"Arabidopsis thaliana tetratricopeptide repeat (TPR)-containing protein (AT5G43120) mRNA, complete cds [NM_123678]"
A_84_P516780	0.016767	2.07986	up	AT5G43480	ref|NM_123714|gb|EG475189	"Arabidopsis thaliana unknown protein (AT5G43480) mRNA, complete cds [NM_123714]"
A_84_P111682	0.0474944	2.10921	up	AT5G43520	ref|NM_123718|ta|AV544174|tc|TC379837	"Arabidopsis thaliana DC1 domain-containing protein (AT5G43520) mRNA, complete cds [NM_123718]"
A_84_P13082	0.00220744	3.50859	up	AT5G44020	ref|NM_123769|ta|TA30883_3702|ta|TA30882_3702|ta|AA712724	"Arabidopsis thaliana acid phosphatase class B family protein (AT5G44020) mRNA, complete cds [NM_123769]"
A_84_P854498	0.00231212	3.30968	up	AT5G44020	ref|NM_123769|ta|TA30883_3702|ta|T76167|ta|N96976	"Arabidopsis thaliana acid phosphatase class B family protein (AT5G44020) mRNA, complete cds [NM_123769]"
A_84_P21594	0.0125871	2.19274	up	FLA13	ref|NM_123780|ta|TA33482_3702|ta|AI100756|ta|BP670967	"Arabidopsis thaliana FLA13 (FASCICLIN-LIKE ARABINOGALACTAN PROTEIN 13 PRECURSOR) (FLA13) mRNA, complete cds [NM_123780]"
A_84_P65404	0.000876959	2.27853	up	AT5G44490	ref|NM_123816|tc|NP2704301	"Arabidopsis thaliana F-box family protein (AT5G44490) mRNA, complete cds [NM_123816]"
A_84_P841864	0.00108167	2.0782	up	AT5G44490	ref|NM_123816|tc|NP230474|tc|NP2704301	"Arabidopsis thaliana F-box family protein (AT5G44490) mRNA, complete cds [NM_123816]"
A_84_P17813	0.0328945	2.5373	up	AT5G44760	ref|NM_123843|tc|TC368411	"Arabidopsis thaliana C2 domain-containing protein (AT5G44760) mRNA, complete cds [NM_123843]"
A_84_P18760	0.000236142	2.65231	up	AT5G44980	ref|NM_123866|gb|BT004298|ta|TA50035_3702|tc|TC366535	"Arabidopsis thaliana F-box family protein (AT5G44980) mRNA, complete cds [NM_123866]"
A_84_P19707	0.00371232	7.12373	up	AT5G45210	ref|NM_123889|tc|TC362231	"Arabidopsis thaliana disease resistance protein (TIR-NBS-LRR class), putative (AT5G45210) mRNA, complete cds [NM_123889]"
A_84_P20653	0.00060015	2.4828	up	AT5G45220	ref|NM_123890|tc|TC365942	"Arabidopsis thaliana Toll-Interleukin-Resistance (TIR) domain-containing protein (AT5G45220) mRNA, complete cds [NM_123890]"
A_84_P96346	0.000357762	2.21055	up	AT5G45240	ref|NM_123892|tc|NP13352024	"Arabidopsis thaliana transmembrane receptor (AT5G45240) mRNA, complete cds [NM_123892]"
A_84_P10256	0.0012198	2.60879	up	KCO2	ref|NM_124007|gb|AJ131641|ta|TA53076_3702|tc|TC368590	"Arabidopsis thaliana KCO2 (CA2+ ACTIVATED OUTWARD RECTIFYING K+ CHANNEL 2); calcium ion binding / outward rectifier potassium channel (KCO2) mRNA, complete cds [NM_124007]"
A_84_P515906	0.00908392	2.08187	up	MSP2	ref|NM_124050|ta|TA50010_3702|tc|TC382859	"Arabidopsis thaliana MSP2 (microspore-specific promoter 2) (MSP2) mRNA, complete cds [NM_124050]"
A_84_P541714	0.0046257	2.90715	up	AT5G47300	ref|NM_124101|tc|TC370975	"Arabidopsis thaliana F-box family protein (AT5G47300) mRNA, complete cds [NM_124101]"
A_84_P575328	0.00221546	3.30866	up	AT5G47600	ref|NM_124133|gb|DR369058|ta|TA46151_3702|tc|TC384594	"Arabidopsis thaliana heat shock protein-related (AT5G47600) mRNA, complete cds [NM_124133]"
A_84_P146089	0.000370733	2.23001	up	AT5G47700	ref|NM_124144|gb|AY085303|ta|TA27362_3702|tc|TC382070	"Arabidopsis thaliana 60S acidic ribosomal protein P1 (RPP1C) (AT5G47700) mRNA, complete cds [NM_124144]"
A_84_P787157	0.0137182	3.55647	up	AT5G48110	ref|NM_124185|gb|AY081341|ta|TA44943_3702|ta|BP618897	"Arabidopsis thaliana terpene synthase/cyclase family protein (AT5G48110) mRNA, complete cds [NM_124185]"
A_84_P11209	0.000180438	3.26729	up	AT5G48110	ref|NM_124185|gb|AY081341|ta|TA44943_3702|ta|BP618897	"Arabidopsis thaliana terpene synthase/cyclase family protein (AT5G48110) mRNA, complete cds [NM_124185]"
A_84_P531856	0.00138924	2.04834	up	AT5G48200	ref|NM_124195|tc|TC382761	"Arabidopsis thaliana unknown protein (AT5G48200) mRNA, complete cds [NM_124195]"
A_84_P541611	0.00153408	3.2538	up	AT5G48550	ref|NM_124231|gb|DQ447052|tc|NP10426607|tc|TC370511	"Arabidopsis thaliana F-box family protein-related (AT5G48550) mRNA, complete cds [NM_124231]"
A_84_P17828	5.73197e-05	6.33208	up	AT5G48570	ref|NM_124233|gb|AK228029|ta|TA41852_3702|ta|W43146	"Arabidopsis thaliana peptidyl-prolyl cis-trans isomerase, putative / FK506-binding protein, putative (AT5G48570) mRNA, complete cds [NM_124233]"
A_84_P19722	0.0202394	2.91207	up	KCS21	ref|NM_124284|tc|TC368957	"Arabidopsis thaliana KCS21 (3-KETOACYL-COA SYNTHASE 21); acyltransferase/ catalytic/ transferase, transferring acyl groups other than amino-acyl gr_ (KCS21) mRNA, complete cds [NM_124284]"
A_84_P523893	0.000618951	2.02993	up	GEX2	ref|NM_124292|tc|NP237122|ta|AY746359|tc|TC360032	"Arabidopsis thaliana GEX2 (GAMETE EXPRESSED 2) (GEX2) mRNA, complete cds [NM_124292]"
A_84_P12158	0.0216253	2.12301	up	APRR4	ref|NM_124301|tc|TC376973	"Arabidopsis thaliana APRR4 (PSEUDO-RESPONSE REGULATOR 4); transcription factor/ two-component response regulator (APRR4) mRNA, complete cds [NM_124301]"
A_84_P548712	0.00473154	2.26273	up	AT5G49800	ref|NM_124358|gb|BT004130|ta|TA47547_3702|tc|TC378071	"Arabidopsis thaliana unknown protein (AT5G49800) mRNA, complete cds [NM_124358]"
A_84_P14996	0.00230523	24.2851	up	AT5G50060	ref|NM_124385|tc|TC388217	"Arabidopsis thaliana invertase/pectin methylesterase inhibitor family protein (AT5G50060) mRNA, complete cds [NM_124385]"
A_84_P21619	0.00076353	2.45909	up	NF-YC7	ref|NM_124429|ta|TA51373_3702|tc|TC383200	"Arabidopsis thaliana NF-YC7 (NUCLEAR FACTOR Y, SUBUNIT C7); DNA binding / transcription factor (NF-YC7) mRNA, complete cds [NM_124429]"
A_84_P23511	0.0206557	2.04213	up	NF-YC6	ref|NM_124430|ta|TA47983_3702|tc|TC382138|tc|TC379090	"Arabidopsis thaliana NF-YC6 (NUCLEAR FACTOR Y, SUBUNIT C6); DNA binding / transcription factor (NF-YC6) mRNA, complete cds [NM_124430]"
A_84_P220358	0.000805155	2.65746	up	AT5G50610	ref|NM_124437|ref|NM_124449|gb|EG516280|tc|TC386118	"Arabidopsis thaliana unknown protein (AT5G50610) mRNA, complete cds [NM_124437]"
A_84_P80329	0.000474798	2.96255	up	AtHSD1	ref|NM_124448|ref|NM_148113|gb|AK221698|ta|TA32198_3702	"Arabidopsis thaliana AtHSD1 (hydroxysteroid dehydrogenase 1); binding / catalytic/ oxidoreductase (AtHSD1) mRNA, complete cds [NM_124448]"
A_84_P784157	0.000410441	2.97359	up	AT5G50915	ref|NM_124470|ref|NM_180832|ta|TA41127_3702|ta|TA41128_3702	"Arabidopsis thaliana basic helix-loop-helix (bHLH) family protein (AT5G50915) mRNA, complete cds [NM_124470]"
A_84_P607504	0.00429963	2.56778	up	AT5G51000	ref|NM_124479|tc|TC372737	"Arabidopsis thaliana F-box family protein (AT5G51000) mRNA, complete cds [NM_124479]"
A_84_P601283	0.00574543	2.10953	up	AT5G51250	ref|NM_124504|ta|DQ056714|tc|TC373178	"Arabidopsis thaliana kelch repeat-containing F-box family protein (AT5G51250) mRNA, complete cds [NM_124504]"
A_84_P12165	0.00560652	4.15646	up	AT5G51310	ref|NM_124510|tc|TC385922	"Arabidopsis thaliana gibberellin 20-oxidase-related (AT5G51310) mRNA, complete cds [NM_124510]"
A_84_P502596	0.027169	3.90987	up	SWI1	ref|NM_124512|ta|TA50518_3702|tc|TC362839	"Arabidopsis thaliana SWI1 (SWITCH1); phospholipase C (SWI1) mRNA, complete cds [NM_124512]"
A_84_P15946	0.000948488	4.16954	up	AT5G51440	ref|NM_124523|gb|BT008645|ta|TA44249_3702|ta|CNS0A1N4	"Arabidopsis thaliana 23.5 kDa mitochondrial small heat shock protein (HSP23.5-M) (AT5G51440) mRNA, complete cds [NM_124523]"
A_84_P18784	0.0016911	2.01246	up	ATTPPA	ref|NM_124525|ref|NM_203193|ref|NM_180840|gb|AF007778	"Arabidopsis thaliana ATTPPA; trehalose-phosphatase (ATTPPA) mRNA, complete cds [NM_124525]"
A_84_P22568	0.00626719	2.19525	up	AT5G51490	ref|NM_124528|tc|TC366282	"Arabidopsis thaliana pectinesterase family protein (AT5G51490) mRNA, complete cds [NM_124528]"
A_84_P832535	0.00794787	2.00179	up	AT5G51490	ref|NM_124528|ta|TA49764_3702|tc|TC366282	"Arabidopsis thaliana pectinesterase family protein (AT5G51490) mRNA, complete cds [NM_124528]"
A_84_P192414	0.00791278	3.13601	up	AT5G51790	ref|NM_124558|tc|TC383564	"Arabidopsis thaliana basix helix-loop-helix (bHLH) family protein (AT5G51790) mRNA, complete cds [NM_124558]"
A_84_P22572	7.90512e-05	4.0806	up	ATHSP90.1	ref|NM_124642|ta|TA37177_3702|ta|TA37176_3702|ta|AW004355	"Arabidopsis thaliana ATHSP90.1 (HEAT SHOCK PROTEIN 90.1); ATP binding / unfolded protein binding (ATHSP90.1) mRNA, complete cds [NM_124642]"
A_84_P859300	0.00396655	3.01029	up	ATHSP90.1	ref|NM_124642|ta|TA37177_3702|ta|BP861514|ta|BP854300	"Arabidopsis thaliana ATHSP90.1 (HEAT SHOCK PROTEIN 90.1); ATP binding / unfolded protein binding (ATHSP90.1) mRNA, complete cds [NM_124642]"
A_84_P525660	8.88776e-05	2.55392	up	AT5G52940	ref|NM_124672|gb|AY735722|tc|TC368870|tc|TC404800	"Arabidopsis thaliana unknown protein (AT5G52940) mRNA, complete cds [NM_124672]"
A_84_P551368	0.0496988	2.24628	up	AT5G52975	ref|NM_124676|gb|DR371689|ta|TA49918_3702|tc|TC385491	"Arabidopsis thaliana unknown protein (AT5G52975) mRNA, complete cds [NM_124676]"
A_84_P16898	0.00115382	3.26038	up	CRF3	ref|NM_124708|gb|BX832629|ta|TA49924_3702|ta|BT020244	"Arabidopsis thaliana CRF3 (CYTOKININ RESPONSE FACTOR 3); DNA binding / transcription factor (CRF3) mRNA, complete cds [NM_124708]"
A_84_P831561	0.000390375	2.48231	up	GLT1	ref|NM_124725|ta|TA49012_3702|ta|N95884|tc|TC388718	"Arabidopsis thaliana GLT1; glutamate synthase (NADH) (GLT1) mRNA, complete cds [NM_124725]"
A_84_P841918	0.000518343	2.3695	up	AT5G53640	ref|NM_124743|tc|NP230733|tc|NP2704893	"Arabidopsis thaliana F-box family protein (AT5G53640) mRNA, complete cds [NM_124743]"
A_84_P597648	0.00292821	2.03376	up	AT5G53740	ref|NM_124753|tc|TC378103	"Arabidopsis thaliana unknown protein (AT5G53740) mRNA, complete cds [NM_124753]"
A_84_P572690	0.00698644	2.62455	up	AT5G54320	ref|NM_124812|tc|TC373135	"Arabidopsis thaliana unknown protein (AT5G54320) mRNA, complete cds [NM_124812]"
A_84_P566442	0.0200404	2.70049	up	AT5G54330	ref|NM_124813|tc|TC373711	"Arabidopsis thaliana unknown protein (AT5G54330) mRNA, complete cds [NM_124813]"
A_84_P835195	0.00429007	2.6196	up	THE1	ref|NM_124818|ta|TA51923_3702|tc|TC360283	"Arabidopsis thaliana THE1 (THESEUS1); kinase/ protein kinase (THE1) mRNA, complete cds [NM_124818]"
A_84_P528347	0.000855448	2.25113	up	AT5G54480	ref|NM_124828|tc|TC361863	"Arabidopsis thaliana unknown protein (AT5G54480) mRNA, complete cds [NM_124828]"
A_84_P21636	0.0233323	2.19776	up	QRT1	ref|NM_124941|ta|CF652897|tc|TC372036	"Arabidopsis thaliana QRT1 (QUARTET 1); pectinesterase (QRT1) mRNA, complete cds [NM_124941]"
A_84_P791925	0.00241504	2.40212	up	AT5G55650	ref|NM_124947|gb|EG489702|tc|TC389961	"Arabidopsis thaliana unknown protein (AT5G55650) mRNA, complete cds [NM_124947]"
A_84_P173481	0.000824413	9.10949	up	AT5G55690	ref|NM_124951|ta|TA50801_3702|tc|TC377964	"Arabidopsis thaliana MADS-box protein (AGL47) (AT5G55690) mRNA, complete cds [NM_124951]"
A_84_P833585	0.0124185	5.71321	up	AT5G55690	ref|NM_124951|ta|TA50801_3702|tc|TC377964	"Arabidopsis thaliana MADS-box protein (AGL47) (AT5G55690) mRNA, complete cds [NM_124951]"
A_84_P211798	0.0094509	2.01931	up	AT5G55880	ref|NM_124970|ref|NM_124971|tc|TC373279	"Arabidopsis thaliana unknown protein (AT5G55880) mRNA, complete cds [NM_124970]"
A_84_P15017	0.0339426	2.14852	up	ACA8	ref|NM_125016|ta|DR372762|tc|TC373994	"Arabidopsis thaliana ACA8 (ALPHA CARBONIC ANHYDRASE 8); carbonate dehydratase/ zinc ion binding (ACA8) mRNA, complete cds [NM_125016]"
A_84_P519463	0.00273141	2.97308	up	AT5G56390	ref|NM_125022|tc|TC370467	"Arabidopsis thaliana F-box family protein (AT5G56390) mRNA, complete cds [NM_125022]"
A_84_P306900	0.00202412	2.01254	up	AT5G56430	ref|NM_125026|tc|TC373525	"Arabidopsis thaliana F-box family protein (AT5G56430) mRNA, complete cds [NM_125026]"
A_84_P532786	0.0300815	2.08427	up	AT5G56480	ref|NM_125031|tc|TC395771	"Arabidopsis thaliana protease inhibitor/seed storage/lipid transfer protein (LTP) family protein (AT5G56480) mRNA, complete cds [NM_125031]"
A_84_P22586	0.00916584	2.64068	up	AT5G56770	ref|NM_125060|tc|TC379583|tc|TC380371	"Arabidopsis thaliana unknown protein (AT5G56770) mRNA, complete cds [NM_125060]"
A_84_P19749	0.0153755	4.19262	up	EIR1	ref|NM_125091|gb|AF086906|ta|TA45396_3702|tc|NP225581	"Arabidopsis thaliana EIR1 (ETHYLENE INSENSITIVE ROOT 1); auxin efflux transmembrane transporter/ auxin:hydrogen symporter/ transporter (EIR1) mRNA, complete cds [NM_125091]"
A_84_P10297	0.000178193	3.80799	up	RPB5C	ref|NM_125183|tc|TC383432	"Arabidopsis thaliana RPB5C (RNA POLYMERASE II FIFTH LARGEST SUBUNIT, C); DNA binding / DNA-directed RNA polymerase (RPB5C) mRNA, complete cds [NM_125183]"
A_84_P13133	0.0124689	2.82582	up	AT5G58010	ref|NM_125186|ta|AF488614|tc|TC376654	"Arabidopsis thaliana basic helix-loop-helix (bHLH) family protein (AT5G58010) mRNA, complete cds [NM_125186]"
A_84_P503599	0.00729993	2.10988	up	AT5G58610	ref|NM_125248|tc|NP225776|tc|NP2704767	"Arabidopsis thaliana PHD finger transcription factor, putative (AT5G58610) mRNA, complete cds [NM_125248]"
A_84_P19755	0.00970807	6.10851	up	AT5G58750	ref|NM_125262|ta|TA51205_3702|tc|TC372369	"Arabidopsis thaliana wound-responsive protein-related (AT5G58750) mRNA, complete cds [NM_125262]"
A_84_P201798	0.000697784	3.7524	up	APUM16	ref|NM_125318|tc|NP230546|tc|NP2704748	"Arabidopsis thaliana APUM16 (Arabidopsis Pumilio 16); RNA binding / binding (APUM16) mRNA, complete cds [NM_125318]"
A_84_P22596	0.00927797	2.01328	up	WOX2	ref|NM_125325|gb|BX831489|ta|TA50150_3702|tc|NP230551	"Arabidopsis thaliana WOX2 (WUSCHEL RELATED HOMEOBOX 2); transcription factor (WOX2) mRNA, complete cds [NM_125325]"
A_84_P19759	0.0109166	2.10583	up	ZIP2	ref|NM_125344|ta|TA42561_3702|ta|AI099846|tc|TC370923	"Arabidopsis thaliana ZIP2; copper ion transmembrane transporter/ transferase, transferring glycosyl groups / zinc ion transmembrane transporter (ZIP2) mRNA, complete cds [NM_125344]"
A_84_P13140	0.0028967	3.14553	up	UGT76E2	ref|NM_125351|gb|BT004159|ta|TA46488_3702|tc|TC366657	"Arabidopsis thaliana UGT76E2 (UDP-GLUCOSYL TRANSFERASE 76E2); UDP-glycosyltransferase/ quercetin 3-O-glucosyltransferase/ quercetin 7-O-glucosyltra_ (UGT76E2) mRNA, complete cds [NM_125351]"
A_84_P867510	0.0159342	2.0655	up	ADF4	ref|NM_125382|ta|TA32653_3702|tc|TC380361	"Arabidopsis thaliana ADF4 (ACTIN DEPOLYMERIZING FACTOR 4); actin binding (ADF4) mRNA, complete cds [NM_125382]"
A_84_P10306	0.000957132	2.2652	up	AT5G59930	ref|NM_125386|tc|TC363012	"Arabidopsis thaliana DC1 domain-containing protein / UV-B light-insensitive protein, putative (AT5G59930) mRNA, complete cds [NM_125386]"
A_84_P562028	0.00672585	2.03007	up	AT5G60330	ref|NM_125426|tc|NP237191|tc|NP2704717	"Arabidopsis thaliana unknown protein (AT5G60330) mRNA, complete cds [NM_125426]"
A_84_P15980	0.00743883	2.0672	up	AT5G60500	ref|NM_125443|ta|TA47747_3702|tc|TC374336	"Arabidopsis thaliana undecaprenyl pyrophosphate synthetase family protein / UPP synthetase family protein (AT5G60500) mRNA, complete cds [NM_125443]"
A_84_P15035	0.0203905	2.02279	up	AT5G60730	ref|NM_125466|ta|TA47682_3702|tc|NP231724|tc|TC369482	"Arabidopsis thaliana anion-transporting ATPase family protein (AT5G60730) mRNA, complete cds [NM_125466]"
A_84_P607442	0.0330816	2.68807	up	AT5G61605	ref|NM_125554|ta|TA47974_3702|tc|TC388601	"Arabidopsis thaliana unknown protein (AT5G61605) mRNA, complete cds [NM_125554]"
A_84_P842395	0.00195299	2.01366	up	AT5G62080	ref|NM_125601|ta|TA35243_3702|tc|NP237063|tc|TC386695	"Arabidopsis thaliana protease inhibitor/seed storage/lipid transfer protein (LTP) family protein (AT5G62080) mRNA, complete cds [NM_125601]"
A_84_P539896	0.00638784	2.55125	up	AT5G62400	ref|NM_125634|tc|TC382998	"Arabidopsis thaliana unknown protein (AT5G62400) mRNA, complete cds [NM_125634]"
A_84_P22612	0.0140777	3.64521	up	AT5G62730	ref|NM_125668|tc|TC365561	"Arabidopsis thaliana proton-dependent oligopeptide transport (POT) family protein (AT5G62730) mRNA, complete cds [NM_125668]"
A_84_P221636	0.00129328	2.80651	up	AT5G62970	ref|NM_125691|tc|TC369598	"Arabidopsis thaliana F-box family protein (AT5G62970) mRNA, complete cds [NM_125691]"
A_84_P11266	0.00200466	2.11638	up	AT5G63070	ref|NM_125701|ta|DQ056736|tc|TC389060	"Arabidopsis thaliana 40S ribosomal protein S15, putative (AT5G63070) mRNA, complete cds [NM_125701]"
A_84_P16940	0.000114746	2.3904	up	AT5G63750	ref|NM_125770|ta|TA51712_3702|tc|TC366279	"Arabidopsis thaliana IBR domain-containing protein (AT5G63750) mRNA, complete cds [NM_125770]"
A_84_P825221	0.000124031	7.91327	up	MAF5	ref|NM_125907|ta|TA40939_3702|ta|TA40940_3702|tc|TC377867	"Arabidopsis thaliana MAF5 (MADS AFFECTING FLOWERING 5); transcription factor (MAF5) mRNA, complete cds [NM_125907]"
A_84_P597689	0.00953911	3.13382	up	AT5G65340	ref|NM_125932|gb|AK175638|ta|TA51701_3702|tc|TC373412	"Arabidopsis thaliana unknown protein (AT5G65340) mRNA, complete cds [NM_125932]"
A_84_P531920	0.0314295	4.22205	up	AT5G66815	ref|NM_126080|ta|TA50818_3702|tc|TC388615	"Arabidopsis thaliana unknown protein (AT5G66815) mRNA, complete cds [NM_126080]"
A_84_P22629	0.00268803	2.43227	up	AT5G66960	ref|NM_126095|tc|TC360929	"Arabidopsis thaliana prolyl oligopeptidase family protein (AT5G66960) mRNA, complete cds [NM_126095]"
A_84_P513341	0.00421302	2.33936	up	AT5G66980	ref|NM_126097|tc|TC374689	"Arabidopsis thaliana transcriptional factor B3 family protein (AT5G66980) mRNA, complete cds [NM_126097]"
A_84_P807259	0.00854866	2.34121	up	MYBR1	ref|NM_126130|ta|TA26857_3702|ta|TA26839_3702|ta|T21228	"Arabidopsis thaliana MYBR1 (MYB DOMAIN PROTEIN R1); DNA binding / transcription factor (MYBR1) mRNA, complete cds [NM_126130]"
A_84_P268090	0.00381047	4.3839	up	AT2G01300	ref|NM_126191|ta|TA45030_3702|ta|AV824533|ta|DR244509	"Arabidopsis thaliana unknown protein (AT2G01300) mRNA, complete cds [NM_126191]"
A_84_P534845	0.0348742	2.12319	up	AT2G01390	ref|NM_126200|ta|BT012081|tc|TC380841	"Arabidopsis thaliana pentatricopeptide (PPR) repeat-containing protein (AT2G01390) mRNA, complete cds [NM_126200]"
A_84_P12546	0.0210126	2.08321	up	GAD3	ref|NM_126261|gb|AK118125|ta|TA50614_3702|tc|TC365192	"Arabidopsis thaliana GAD3 (glutamate decarboxylase 3); calmodulin binding (GAD3) mRNA, complete cds [NM_126261]"
A_84_P13491	0.00973462	2.89334	up	AT2G02020	ref|NM_126263|gb|BT003860|ta|TA50551_3702|tc|TC397406	"Arabidopsis thaliana proton-dependent oligopeptide transport (POT) family protein (AT2G02020) mRNA, complete cds [NM_126263]"
A_84_P580116	0.000465524	2.22213	up	AT2G02660	ref|NM_126321|tc|TC382220	"Arabidopsis thaliana unknown protein (AT2G02660) mRNA, complete cds [NM_126321]"
A_84_P158985	0.00777324	4.5379	up	AT2G02690	ref|NM_126324|tc|TC367436	"Arabidopsis thaliana protein binding / zinc ion binding (AT2G02690) mRNA, complete cds [NM_126324]"
A_84_P12495	0.00264698	4.43598	up	ASK19	ref|NM_126367|ta|DQ056525|tc|TC384533	"Arabidopsis thaliana ASK19 (ARABIDOPSIS SKP1-LIKE 19); protein binding / ubiquitin-protein ligase (ASK19) mRNA, complete cds [NM_126367]"
A_84_P11550	0.0187815	2.86328	up	ASK14	ref|NM_126368|ta|DQ056526|tc|TC390692	"Arabidopsis thaliana ASK14 (ARABIDOPSIS SKP1-LIKE 14); protein binding / ubiquitin-protein ligase (ASK14) mRNA, complete cds [NM_126368]"
A_84_P834197	0.00350968	2.91272	up	ATUPS4	ref|NM_126402|gb|EG423721|gb|AY600548|ta|TA51177_3702	"Arabidopsis thaliana ATUPS4 (Arabidopsis thaliana ureide permease 4) (ATUPS4) mRNA, complete cds [NM_126402]"
A_84_P14504	0.00105285	2.81116	up	ATUPS4	ref|NM_126402|gb|AY600548|ta|TA52920_3702|ta|AY600550	"Arabidopsis thaliana ATUPS4 (Arabidopsis thaliana ureide permease 4) (ATUPS4) mRNA, complete cds [NM_126402]"
A_84_P566753	0.00032381	2.16244	up	AT2G03830	ref|NM_126429|ta|TA48593_3702|tc|TC383658	"Arabidopsis thaliana unknown protein (AT2G03830) mRNA, complete cds [NM_126429]"
A_84_P16999	0.0252888	2.33965	up	AtbZIP48	ref|NM_126441|gb|DR750574|ta|TA51608_3702|tc|TC388149	"Arabidopsis thaliana AtbZIP48 (Arabidopsis thaliana basic leucine-zipper 48); DNA binding / transcription factor (AtbZIP48) mRNA, complete cds [NM_126441]"
A_84_P516247	0.0100417	2.5259	up	AT2G04480	ref|NM_126480|tc|TC380086	"Arabidopsis thaliana unknown protein (AT2G04480) mRNA, complete cds [NM_126480]"
A_84_P175581	0.00185746	2.27957	up	AT2G05160	ref|NM_126543|ta|AY429381|tc|TC366283	"Arabidopsis thaliana zinc finger (CCCH-type) family protein / RNA recognition motif (RRM)-containing protein (AT2G05160) mRNA, complete cds [NM_126543]"
A_84_P756196	0.0046999	2.62368	up	AT2G07674	ref|NM_126731|gb|BT010728|tc|NP453192|tc|TC398220	"Arabidopsis thaliana unknown protein (AT2G07674) mRNA, complete cds [NM_126731]"
A_84_P14159	0.000437335	2.21639	up	AT2G07705	ref|NM_126749|gb|EG517546|gb|EF182937|ta|BT014702	"Arabidopsis thaliana unknown protein (AT2G07705) mRNA, complete cds [NM_126749]"
A_84_P21725	0.0236591	2.06208	up	AT2G07706	ref|NM_126750|gb|AY234409|ta|TA53165_3702|tc|TC376767	"Arabidopsis thaliana unknown protein (AT2G07706) mRNA, complete cds [NM_126750]"
A_84_P756516	0.0204934	2.24947	up	AT2G07714	ref|NM_126754|gb|AK229943|ta|AY132000|tc|TC384977	"Arabidopsis thaliana transcription factor-related (AT2G07714) mRNA, complete cds [NM_126754]"
A_84_P17941	0.00577314	2.09163	up	AT2G07718	ref|NM_126756	"Arabidopsis thaliana cytochrome b, putative (AT2G07718) mRNA, complete cds [NM_126756]"
A_84_P12269	0.00655041	2.27893	up	AT2G07722	ref|NM_126759|ta|DQ069807|tc|TC380850	"Arabidopsis thaliana unknown protein (AT2G07722) mRNA, complete cds [NM_126759]"
A_84_P23614	0.000520895	2.17296	up	AT2G07738	ref|NM_126766|ta|TA51792_3702|tc|TC390812	"Arabidopsis thaliana unknown protein (AT2G07738) mRNA, complete cds [NM_126766]"
A_84_P21052	0.00689539	3.93971	up	AT2G14690	ref|NM_127033|gb|AK175950|tc|NP455419	"Arabidopsis thaliana endo-1,4-beta-xylanase/ hydrolase, hydrolyzing O-glycosyl compounds (AT2G14690) mRNA, complete cds [NM_127033]"
A_84_P788557	0.000767637	2.27425	up	AT2G14710	ref|NM_127035|gb|EG432120|gb|AY234415|tc|TC368112	"Arabidopsis thaliana F-box family protein (AT2G14710) mRNA, complete cds [NM_127035]"
A_84_P555244	0.00878661	2.39048	up	AT2G14830	ref|NM_127047|tc|TC369389	"Arabidopsis thaliana unknown protein (AT2G14830) mRNA, complete cds [NM_127047]"
A_84_P11566	0.00042889	2.83327	up	NIR1	ref|NM_127123|ta|TA30781_3702|ta|BP568047|ta|BP645202	"Arabidopsis thaliana NIR1 (NITRITE REDUCTASE 1); ferredoxin-nitrate reductase/ nitrite reductase (NO-forming) (NIR1) mRNA, complete cds [NM_127123]"
A_84_P15344	0.0309258	3.41784	up	AT2G15770	ref|NM_127139|ta|TA50767_3702|tc|TC376407	"Arabidopsis thaliana glycine-rich protein (AT2G15770) mRNA, complete cds [NM_127139]"
A_84_P556138	5.80338e-05	3.98188	up	AT2G16520	ref|NM_127206|tc|TC393673	"Arabidopsis thaliana unknown protein (AT2G16520) mRNA, complete cds [NM_127206]"
A_84_P185144	0.0444555	3.689	up	AT2G16810	ref|NM_127233|gb|AY219058|tc|NP455117|tc|TC367171	"Arabidopsis thaliana F-box family protein (FBX8) (AT2G16810) mRNA, complete cds [NM_127233]"
A_84_P18190	0.0027022	7.55245	up	AT2G16960	ref|NM_127249|ref|NM_001084436|ta|DQ446508|tc|TC365913	"Arabidopsis thaliana importin beta-2 subunit family protein (AT2G16960) mRNA, complete cds [NM_127249]"
A_84_P18197	0.0106462	2.36281	up	AT2G17210	ref|NM_127275|tc|TC361926	"Arabidopsis thaliana pentatricopeptide (PPR) repeat-containing protein (AT2G17210) mRNA, complete cds [NM_127275]"
A_84_P800917	0.0185354	3.28101	up	EXL5	ref|NM_127277|gb|DR289727|gb|AY058063|ta|TA32730_3702	"Arabidopsis thaliana EXL5 (EXORDIUM LIKE 5) (EXL5) mRNA, complete cds [NM_127277]"
A_84_P67674	0.0337753	2.86366	up	EXL5	ref|NM_127277|gb|AY058063|ta|TA32730_3702|ta|CNS0A9WB	"Arabidopsis thaliana EXL5 (EXORDIUM LIKE 5) (EXL5) mRNA, complete cds [NM_127277]"
A_84_P17932	0.000239846	7.4364	up	AT2G17860	ref|NM_127340|ta|DQ056534|tc|TC379623	"Arabidopsis thaliana pathogenesis-related thaumatin family protein (AT2G17860) mRNA, complete cds [NM_127340]"
A_84_P11631	0.0220916	3.29546	up	AT2G18140	ref|NM_127371|tc|TC374562	"Arabidopsis thaliana peroxidase, putative (AT2G18140) mRNA, complete cds [NM_127371]"
A_84_P23924	0.0130191	4.52506	up	AT2G18150	ref|NM_127372|ta|TA39837_3702|ta|TA39838_3702|tc|TC371054	"Arabidopsis thaliana peroxidase, putative (AT2G18150) mRNA, complete cds [NM_127372]"
A_84_P867063	0.00108267	2.00652	up	AT2G19610	ref|NM_127519|ref|NM_201756|ta|TA53133_3702|ta|AY231420	"Arabidopsis thaliana zinc finger (C3HC4-type RING finger) family protein (AT2G19610) mRNA, complete cds [NM_127519]"
A_84_P21010	0.00168448	2.42329	up	AT2G19960	ref|NM_127554|tc|TC387411	"Arabidopsis thaliana hAT dimerisation domain-containing protein / transposase-related (AT2G19960) mRNA, complete cds [NM_127554]"
A_84_P20092	0.00695685	2.12008	up	AT2G20470	ref|NM_127606|tc|NP453286|ta|DQ446532|tc|TC365205	"Arabidopsis thaliana kinase (AT2G20470) mRNA, complete cds [NM_127606]"
A_84_P14417	0.0197797	2.2588	up	AT2G20560	ref|NM_127616|ta|TA35172_3702|ta|CNS0A83G|tc|TC370131	"Arabidopsis thaliana DNAJ heat shock family protein (AT2G20560) mRNA, complete cds [NM_127616]"
A_84_P529562	0.00201859	2.0167	up	AT2G20620	ref|NM_127625|gb|AY219070|ta|TA50817_3702|tc|TC377363	"Arabidopsis thaliana unknown protein (AT2G20620) mRNA, complete cds [NM_127625]"
A_84_P16994	0.0355006	2.23953	up	AT2G20835	ref|NM_127652|ta|TA51052_3702|tc|TC406603|tc|TC403725	"Arabidopsis thaliana unknown protein (AT2G20835) mRNA, complete cds [NM_127652]"
A_84_P72734	0.0250769	3.026	up	AT2G21010	ref|NM_127670|gb|AM849039|tc|NP1660693|tc|TC382281	"Arabidopsis thaliana C2 domain-containing protein (AT2G21010) mRNA, complete cds [NM_127670]"
A_84_P250485	0.000316413	3.88912	up	SRS3	ref|NM_127712|gb|DR750297|ta|TA52000_3702|ta|AY163777	"Arabidopsis thaliana SRS3 (SHI-RELATED SEQUENCE3) (SRS3) mRNA, complete cds [NM_127712]"
A_84_P755415	8.88464e-05	2.29871	up	AT2G21420	ref|NM_127714|tc|NP10426994|ta|DQ446541|ta|DQ446542	"Arabidopsis thaliana zinc finger protein-related (AT2G21420) mRNA, complete cds [NM_127714]"
A_84_P542866	0.0176448	2.12184	up	AT2G21720	ref|NM_127742|tc|TC362124	"Arabidopsis thaliana unknown protein (AT2G21720) mRNA, complete cds [NM_127742]"
A_84_P288260	0.0161517	2.05094	up	CAD2	ref|NM_127743|ta|TA51156_3702|tc|TC372826	"Arabidopsis thaliana CAD2 (CINNAMYL ALCOHOL DEHYDROGENASE HOMOLOG 2); binding / catalytic/ oxidoreductase/ zinc ion binding (CAD2) mRNA, complete cds [NM_127743]"
A_84_P20138	0.00462206	2.63818	up	AT2G23060	ref|NM_127870|ref|NM_001036326|ta|TA45691_3702|ta|BP639607	"Arabidopsis thaliana GCN5-related N-acetyltransferase (GNAT) family protein (AT2G23060) mRNA, complete cds [NM_127870]"
A_84_P23884	0.0222793	2.55912	up	AGP17	ref|NM_127877|gb|BT002926|ta|TA42047_3702|tc|TC378460	"Arabidopsis thaliana AGP17 (ARABINOGALACTAN PROTEIN 17) (AGP17) mRNA, complete cds [NM_127877]"
A_84_P18260	0.00211937	2.60699	up	SDT	ref|NM_127915|tc|TC369517	"Arabidopsis thaliana SDT (SPERMIDINE DISINAPOYL ACYLTRANSFERASE); sinapoyl spermidine:sinapoyl CoA N-acyltransferase/ spermidine:sinapoyl CoA N-acy_ (SDT) mRNA, complete cds [NM_127915]"
A_84_P22990	0.0412885	2.84924	up	MES19	ref|NM_127921|ta|DQ056539|tc|TC386746	"Arabidopsis thaliana MES19 (METHYL ESTERASE 19); hydrolase (MES19) mRNA, complete cds [NM_127921]"
A_84_P12588	0.00348757	2.48076	up	ACL	ref|NM_127924|ta|TA32869_3702|ta|DR373958|tc|TC401369	"Arabidopsis thaliana ACL (ACETONE-CYANOHYDRIN LYASE); hydrolase/ hydrolase, acting on ester bonds / methyl indole-3-acetate esterase/ methyl jasmon_ (ACL) mRNA, complete cds [NM_127924]"
A_84_P824195	0.00957735	4.02247	up	AT2G23690	ref|NM_127932|ta|TA39665_3702|ta|AK175905|ta|H76663	"Arabidopsis thaliana unknown protein (AT2G23690) mRNA, complete cds [NM_127932]"
A_84_P305000	0.0171585	4.36342	up	AT2G23960	ref|NM_127958|tc|TC383213	"Arabidopsis thaliana defense-related protein, putative (AT2G23960) mRNA, complete cds [NM_127958]"
A_84_P611338	0.00905304	5.08631	up	AT2G24080	ref|NM_127970|tc|TC372916	"Arabidopsis thaliana F-box family protein-related (AT2G24080) mRNA, complete cds [NM_127970]"
A_84_P558810	0.0146052	2.19974	up	AT2G24510	ref|NM_128012|tc|TC377695	"Arabidopsis thaliana F-box family protein-related (AT2G24510) mRNA, complete cds [NM_128012]"
A_84_P788371	0.00122135	2.11653	up	AT2G24510	ref|NM_128012|gb|AY219059|tc|TC380592|tc|TC377695	"Arabidopsis thaliana F-box family protein-related (AT2G24510) mRNA, complete cds [NM_128012]"
A_84_P13496	0.00569425	3.85707	up	AT2G25150	ref|NM_128072|gb|AK117345|ta|TA47066_3702|tc|TC366020	"Arabidopsis thaliana transferase family protein (AT2G25150) mRNA, complete cds [NM_128072]"
A_84_P528698	0.00318227	2.33148	up	AT2G25330	ref|NM_128090|tc|TC362297	"Arabidopsis thaliana meprin and TRAF homology domain-containing protein / MATH domain-containing protein (AT2G25330) mRNA, complete cds [NM_128090]"
A_84_P548192	0.0128437	2.33856	up	AT2G26040	ref|NM_128163|tc|TC385630	"Arabidopsis thaliana Bet v I allergen family protein (AT2G26040) mRNA, complete cds [NM_128163]"
A_84_P20178	0.000351962	2.02138	up	AT2G26790	ref|NM_128236|tc|TC360852	"Arabidopsis thaliana pentatricopeptide (PPR) repeat-containing protein (AT2G26790) mRNA, complete cds [NM_128236]"
A_84_P21124	0.00845337	2.32571	up	AT2G26940	ref|NM_128251|tc|TC377357	"Arabidopsis thaliana zinc finger (C2H2 type) family protein (AT2G26940) mRNA, complete cds [NM_128251]"
A_84_P19165	0.000621179	4.5263	up	AtMYB81	ref|NM_128253|ta|TA49389_3702|tc|TC370521	"Arabidopsis thaliana AtMYB81 (myb domain protein 81); DNA binding / transcription factor (AtMYB81) mRNA, complete cds [NM_128253]"
A_84_P126581	0.00197461	2.16873	up	AT2G27280	ref|NM_128286|tc|TC370523	"Arabidopsis thaliana unknown protein (AT2G27280) mRNA, complete cds [NM_128286]"
A_84_P611349	0.00709131	2.13038	up	AT2G27670	ref|NM_128326|tc|NP1660619|tc|NP455126	"Arabidopsis thaliana unknown protein (AT2G27670) mRNA, complete cds [NM_128326]"
A_84_P591785	0.0101001	2.10737	up	AT2G27750	ref|NM_128334|ta|DQ056545|tc|TC386543	"Arabidopsis thaliana nucleolar matrix protein-related (AT2G27750) mRNA, complete cds [NM_128334]"
A_84_P518069	0.0136374	2.34615	up	AT2G27780	ref|NM_128338|tc|TC373175	"Arabidopsis thaliana unknown protein (AT2G27780) mRNA, complete cds [NM_128338]"
A_84_P540231	0.00056094	2.04697	up	AT2G28090	ref|NM_128369|ta|TA52190_3702|tc|TC383541|tc|TC375946	"Arabidopsis thaliana heavy-metal-associated domain-containing protein (AT2G28090) mRNA, complete cds [NM_128369]"
A_84_P171543	0.0197592	2.25732	up	AT2G28460	ref|NM_128406|ta|TA51867_3702|tc|TC387063|tc|TC397732	"Arabidopsis thaliana protein binding / zinc ion binding (AT2G28460) mRNA, complete cds [NM_128406]"
A_84_P23899	0.0160774	7.48676	up	AT2G29500	ref|NM_128504|gb|AK176799|ta|TA37908_3702|ta|TA37909_3702	"Arabidopsis thaliana 17.6 kDa class I small heat shock protein (HSP17.6B-CI) (AT2G29500) mRNA, complete cds [NM_128504]"
A_84_P843583	0.0184179	2.19225	up	AT2G29840	ref|NM_128538|tc|NP455417|ta|AY464612|tc|TC390897	"Arabidopsis thaliana protein binding / zinc ion binding (AT2G29840) mRNA, complete cds [NM_128538]"
A_84_P304680	0.000683228	2.07547	up	AT2G30600	ref|NM_128612|ref|NM_179820|ref|NM_001036371|ref|NM_001036370	"Arabidopsis thaliana BTB/POZ domain-containing protein (AT2G30600) mRNA, complete cds [NM_128612]"
A_84_P786229	0.00327175	2.55196	up	AT2G30930	ref|NM_128646|gb|BX842082|ta|TA32539_3702|ta|CNS09Y9R	"Arabidopsis thaliana unknown protein (AT2G30930) mRNA, complete cds [NM_128646]"
A_84_P254390	0.00459707	2.00892	up	AT2G30990	ref|NM_128653|ref|NM_001036374|ref|NM_001124950|gb|AK317348	"Arabidopsis thaliana unknown protein (AT2G30990) mRNA, complete cds [NM_128653]"
A_84_P843621	0.026367	2.32876	up	AT2G31010	ref|NM_128655|tc|NP455950|tc|TC375920	"Arabidopsis thaliana protein kinase family protein (AT2G31010) mRNA, complete cds [NM_128655]"
A_84_P558528	0.0353607	5.23468	up	AT2G31720	ref|NM_128729|ta|TA50733_3702|tc|TC375691	"Arabidopsis thaliana DNA binding (AT2G31720) mRNA, complete cds [NM_128729]"
A_84_P546454	0.00203309	2.73274	up	AT2G31730	ref|NM_128731|gb|BX819263|ta|TA42862_3702|ta|CNS0A9XZ	"Arabidopsis thaliana ethylene-responsive protein, putative (AT2G31730) mRNA, complete cds [NM_128731]"
A_84_P857143	0.00260151	2.36526	up	AT2G31730	ref|NM_128731|gb|BX819263|ta|TA42862_3702|ta|CNS0A9XZ	"Arabidopsis thaliana ethylene-responsive protein, putative (AT2G31730) mRNA, complete cds [NM_128731]"
A_84_P826867	0.00673218	2.0831	up	AT2G31730	ref|NM_128731|ta|TA42861_3702|ta|TA42862_3702|tc|TC391887	"Arabidopsis thaliana ethylene-responsive protein, putative (AT2G31730) mRNA, complete cds [NM_128731]"
A_84_P18179	0.000235507	2.41396	up	AT2G31770	ref|NM_128735|tc|NP10421086|ta|DQ446586|tc|TC366026	"Arabidopsis thaliana zinc finger (C3HC4-type RING finger) family protein (AT2G31770) mRNA, complete cds [NM_128735]"
A_84_P573961	0.00514026	2.40611	up	AT2G31920	ref|NM_128750|tc|TC364738	"Arabidopsis thaliana unknown protein (AT2G31920) mRNA, complete cds [NM_128750]"
A_84_P866408	0.00618624	21.0563	up	AT2G32350	ref|NM_128794|gb|EG436815|tc|NP455251|tc|NP1647372	"Arabidopsis thaliana unknown protein (AT2G32350) mRNA, complete cds [NM_128794]"
A_84_P755976	0.0218364	5.04216	up	AT2G32350	ref|NM_128794|tc|NP1647372|tc|NP455251	"Arabidopsis thaliana unknown protein (AT2G32350) mRNA, complete cds [NM_128794]"
A_84_P209948	0.00397486	10.7425	up	AT2G32870	ref|NM_128847|ta|TA40394_3702|tc|TC386585	"Arabidopsis thaliana meprin and TRAF homology domain-containing protein / MATH domain-containing protein (AT2G32870) mRNA, complete cds [NM_128847]"
A_84_P824811	0.00385858	6.61549	up	AT2G32870	ref|NM_128847|ta|TA40394_3702|tc|NP456689|tc|TC386585	"Arabidopsis thaliana meprin and TRAF homology domain-containing protein / MATH domain-containing protein (AT2G32870) mRNA, complete cds [NM_128847]"
A_84_P23890	0.00533022	2.29987	up	AT2G32960	ref|NM_128856|ta|TA45165_3702|ta|TA45164_3702|ta|CD529947	"Arabidopsis thaliana tyrosine specific protein phosphatase family protein (AT2G32960) mRNA, complete cds [NM_128856]"
A_84_P611371	0.00118934	2.35544	up	AT2G33520	ref|NM_128912|gb|Z17684	"Arabidopsis thaliana unknown protein (AT2G33520) mRNA, complete cds [NM_128912]"
A_84_P553528	0.0291695	2.19367	up	AT2G34030	ref|NM_128954|tc|NP1660525	"Arabidopsis thaliana calcium-binding EF hand family protein (AT2G34030) mRNA, complete cds [NM_128954]"
A_84_P12608	0.00161053	2.00686	up	AGL29	ref|NM_128996|ta|TA50130_3702|tc|TC385234|tc|TC382910	"Arabidopsis thaliana AGL29 (AGAMOUS-LIKE 29); transcription factor (AGL29) mRNA, complete cds [NM_128996]"
A_84_P832203	0.00165774	7.24221	up	ATGA2OX3	ref|NM_129007|ta|TA49602_3702|ta|ATH132437|tc|TC374637	"Arabidopsis thaliana ATGA2OX3 (gibberellin 2-oxidase 3); gibberellin 2-beta-dioxygenase (ATGA2OX3) mRNA, complete cds [NM_129007]"
A_84_P12607	0.0066667	4.35106	up	ATGA2OX3	ref|NM_129007|ta|ATH132437|tc|TC374637	"Arabidopsis thaliana ATGA2OX3 (gibberellin 2-oxidase 3); gibberellin 2-beta-dioxygenase (ATGA2OX3) mRNA, complete cds [NM_129007]"
A_84_P183724	0.0255531	2.19359	up	AT2G35290	ref|NM_129081|ta|TA47170_3702|ta|AU230807|tc|TC384073	"Arabidopsis thaliana unknown protein (AT2G35290) mRNA, complete cds [NM_129081]"
A_84_P89769	0.00989743	2.62598	up	PUB23	ref|NM_129152|ta|TA37889_3702|ta|TA37890_3702|ta|BP578084	"Arabidopsis thaliana PUB23 (PLANT U-BOX 23); ubiquitin-protein ligase (PUB23) mRNA, complete cds [NM_129152]"
A_84_P19200	0.00255886	2.11798	up	ATNAP12	ref|NM_129257|tc|NP453683|tc|TC398566	"Arabidopsis thaliana ATNAP12; transporter (ATNAP12) mRNA, complete cds [NM_129257]"
A_84_P844088	0.00191443	2.87638	up	AT2G37290	ref|NM_129285|tc|NP455056|ta|AY429346|ta|AY429345	"Arabidopsis thaliana RabGAP/TBC domain-containing protein (AT2G37290) mRNA, complete cds [NM_129285]"
A_84_P197484	0.0326779	2.71645	up	AT2G38310	ref|NM_129387|ta|TA34131_3702|tc|TC374014	"Arabidopsis thaliana unknown protein (AT2G38310) mRNA, complete cds [NM_129387]"
A_84_P545588	0.00100099	2.812	up	ATIREG1	ref|NM_129402|ta|AV561424|tc|TC366699	"Arabidopsis thaliana ATIREG1 (IRON-REGULATED PROTEIN 1); transporter (ATIREG1) mRNA, complete cds [NM_129402]"
A_84_P22058	0.0259565	3.31401	up	CCR2	ref|NM_129475|ta|AU226887|ta|BP617884|tc|TC361100	"Arabidopsis thaliana CCR2 (ARABIDOPSIS THALIANA CRINKLY4 RELATED 2); ATP binding / kinase/ protein kinase/ protein serine/threonine kinase/ protein_ (CCR2) mRNA, complete cds [NM_129475]"
A_84_P817628	0.0143988	3.51889	up	JAL23	ref|NM_129490|ta|TA33287_3702|ta|TA33286_3702|ta|DR349184	"Arabidopsis thaliana JAL23 (JACALIN-RELATED LECTIN 23) (JAL23) mRNA, complete cds [NM_129490]"
A_84_P10711	0.00231372	2.20748	up	JAL23	ref|NM_129490|ta|TA33286_3702|ta|AV534104|ta|BP649037	"Arabidopsis thaliana JAL23 (JACALIN-RELATED LECTIN 23) (JAL23) mRNA, complete cds [NM_129490]"
A_84_P828798	0.00942245	2.74521	up	AT2G39510	ref|NM_129509|ta|TA45436_3702|ta|BX839141|tc|TC369072	"Arabidopsis thaliana nodulin MtN21 family protein (AT2G39510) mRNA, complete cds [NM_129509]"
A_84_P20167	0.0153691	2.47994	up	AT2G39510	ref|NM_129509|ta|TA45436_3702|tc|TC369072	"Arabidopsis thaliana nodulin MtN21 family protein (AT2G39510) mRNA, complete cds [NM_129509]"
A_84_P834687	0.000344909	4.06533	up	AT2G39850	ref|NM_129544|ta|TA51600_3702|tc|TC389384	"Arabidopsis thaliana identical protein binding / serine-type endopeptidase (AT2G39850) mRNA, complete cds [NM_129544]"
A_84_P10642	2.69589e-05	3.53136	up	AT2G39850	ref|NM_129544|ta|TA52142_3702|tc|NP456744|tc|TC389384	"Arabidopsis thaliana identical protein binding / serine-type endopeptidase (AT2G39850) mRNA, complete cds [NM_129544]"
A_84_P20154	0.00871043	2.16571	up	ATFER4	ref|NM_129588|ta|TA33742_3702|ta|TA33743_3702|ta|TA33741_3702	"Arabidopsis thaliana ATFER4 (ferritin 4); binding / ferric iron binding / oxidoreductase/ transition metal ion binding (ATFER4) mRNA, complete cds [NM_129588]"
A_84_P797526	0.00656466	2.00295	up	ATFER4	ref|NM_129588|gb|EG456088|ta|TA33742_3702|ta|TA33741_3702	"Arabidopsis thaliana ATFER4 (ferritin 4); binding / ferric iron binding / oxidoreductase/ transition metal ion binding (ATFER4) mRNA, complete cds [NM_129588]"
A_84_P133465	0.000631475	2.01132	up	AT2G40400	ref|NM_129600|ref|NM_179998|ta|TA37286_3702|ta|BX834240	"Arabidopsis thaliana unknown protein (AT2G40400) mRNA, complete cds [NM_129600]"
A_84_P804145	0.000238812	2.0643	up	ATCXXS2	ref|NM_129642|gb|AK118023|ta|TA47556_3702|ta|BP826517	"Arabidopsis thaliana ATCXXS2 (C-TERMINAL CYSTEINE RESIDUE IS CHANGED TO A SERINE 1); protein disulfide isomerase (ATCXXS2) mRNA, complete cds [NM_129642]"
A_84_P788891	0.00559549	3.67635	up	AT2G41390	ref|NM_129702|gb|Z32621|tc|NP455280|tc|TC380339	"Arabidopsis thaliana unknown protein (AT2G41390) mRNA, complete cds [NM_129702]"
A_84_P829295	0.00353475	2.255	up	AT2G41400	ref|NM_129703|ta|TA46157_3702|tc|TC385784	"Arabidopsis thaliana unknown protein (AT2G41400) mRNA, complete cds [NM_129703]"
A_84_P843565	0.0136643	2.0725	up	AT2G41400	ref|NM_129703|ref|NM_129702|ta|TA46157_3702|ta|TA46156_3702	"Arabidopsis thaliana unknown protein (AT2G41400) mRNA, complete cds [NM_129703]"
A_84_P14421	0.0241119	2.21492	up	CKX1	ref|NM_129714|ta|TA52916_3702|tc|TC365053	"Arabidopsis thaliana CKX1 (CYTOKININ OXIDASE/DEHYDROGENASE 1); cytokinin dehydrogenase (CKX1) mRNA, complete cds [NM_129714]"
A_84_P158475	0.00155522	2.20301	up	AT2G41640	ref|NM_129727|ta|TA40282_3702|ta|TA40281_3702|ta|BP619369	"Arabidopsis thaliana transferase, transferring glycosyl groups (AT2G41640) mRNA, complete cds [NM_129727]"
A_84_P590035	0.000299617	2.07684	up	AT2G43535	ref|NM_129915|gb|EG431728|ta|TA34056_3702|ta|TA34057_3702	"Arabidopsis thaliana trypsin inhibitor, putative (AT2G43535) mRNA, complete cds [NM_129915]"
A_84_P272390	0.0129083	3.33538	up	AT2G45180	ref|NM_130081|gb|AK230334|gb|AK230052|ta|TA28123_3702	"Arabidopsis thaliana protease inhibitor/seed storage/lipid transfer protein (LTP) family protein (AT2G45180) mRNA, complete cds [NM_130081]"
A_84_P801096	0.0128016	3.21965	up	AT2G45180	ref|NM_130081|gb|AK230334|gb|AK230052|ta|TA28123_3702	"Arabidopsis thaliana protease inhibitor/seed storage/lipid transfer protein (LTP) family protein (AT2G45180) mRNA, complete cds [NM_130081]"
A_84_P809597	0.0149323	3.05341	up	AT2G45180	ref|NM_130081|gb|AK230334|gb|AK230052|ta|TA28116_3702	"Arabidopsis thaliana protease inhibitor/seed storage/lipid transfer protein (LTP) family protein (AT2G45180) mRNA, complete cds [NM_130081]"
A_84_P809606	0.0243521	2.51838	up	AT2G45180	ref|NM_130081|gb|AK230334|gb|AK230052|ta|TA28117_3702	"Arabidopsis thaliana protease inhibitor/seed storage/lipid transfer protein (LTP) family protein (AT2G45180) mRNA, complete cds [NM_130081]"
A_84_P581125	0.0100428	2.04815	up	AT2G45610	ref|NM_130123|tc|TC375125	"Arabidopsis thaliana hydrolase (AT2G45610) mRNA, complete cds [NM_130123]"
A_84_P22952	0.024706	2.735	up	CB5-C	ref|NM_130230|gb|CF651833|ta|TA37878_3702|ta|DR370596	"Arabidopsis thaliana CB5-C (CYTOCHROME B5 ISOFORM C); heme binding (CB5-C) mRNA, complete cds [NM_130230]"
A_84_P217568	0.00110726	2.2312	up	AT2G46840	ref|NM_130251|gb|AY461611|tc|TC398432	"Arabidopsis thaliana unknown protein (AT2G46840) mRNA, complete cds [NM_130251]"
A_84_P826972	0.0182502	2.65747	up	GH3.9	ref|NM_130342|ta|TA42976_3702|tc|TC362574	"Arabidopsis thaliana GH3.9 (PUTATIVE INDOLE-3-ACETIC ACID-AMIDO SYNTHETASE GH3.9) (GH3.9) mRNA, complete cds [NM_130342]"
A_84_P19142	0.0407191	2.22116	up	GH3.9	ref|NM_130342|ta|TA42975_3702|ta|TA42976_3702|ta|AV799478	"Arabidopsis thaliana GH3.9 (PUTATIVE INDOLE-3-ACETIC ACID-AMIDO SYNTHETASE GH3.9) (GH3.9) mRNA, complete cds [NM_130342]"
A_84_P843554	0.00657997	2.25867	up	AT2G48060	ref|NM_130373|tc|NP454799|ta|AY461629|tc|TC379018	"Arabidopsis thaliana unknown protein (AT2G48060) mRNA, complete cds [NM_130373]"
A_84_P597193	9.14567e-05	3.57492	up	AT2G48080	ref|NM_130375|tc|NP454804|ta|N65772|ta|AI993675	"Arabidopsis thaliana oxidoreductase, 2OG-Fe(II) oxygenase family protein (AT2G48080) mRNA, complete cds [NM_130375]"
A_84_P19226	0.000962247	3.73091	up	AT2G48090	ref|NM_130376|ta|TA48377_3702|tc|TC382708	"Arabidopsis thaliana unknown protein (AT2G48090) mRNA, complete cds [NM_130376]"
A_84_P513167	0.00344923	2.5659	up	AT5G22160	ref|NM_147897|tc|TC373828	"Arabidopsis thaliana unknown protein (AT5G22160) mRNA, complete cds [NM_147897]"
A_84_P305730	0.00874412	2.16785	up	AT5G24155	ref|NM_147909|ta|TA33567_3702|ta|BT014847|ta|BP796518	"Arabidopsis thaliana squalene monooxygenase, putative / squalene epoxidase, putative (AT5G24155) mRNA, complete cds [NM_147909]"
A_84_P605581	0.0461461	2.08075	up	AT5G25425	ref|NM_147915|tc|NP2704406	"Arabidopsis thaliana glycine-rich protein (AT5G25425) mRNA, complete cds [NM_147915]"
A_84_P502546	0.00533509	2.35631	up	AT5G35525	ref|NM_148032|ta|TA31104_3702|tc|TC394094	"Arabidopsis thaliana unknown protein (AT5G35525) mRNA, complete cds [NM_148032]"
A_84_P507009	0.00227899	5.16114	up	AT5G42785	ref|NM_148076|ta|DQ447031|tc|TC389056|tc|TC390982	"Arabidopsis thaliana unknown protein (AT5G42785) mRNA, complete cds [NM_148076]"
A_84_P586041	3.91665e-05	5.79462	up	AT5G45113	ref|NM_148090|tc|NP2704296	"Arabidopsis thaliana mitochondrial transcription termination factor-related / mTERF-related (AT5G45113) mRNA, complete cds [NM_148090]"
A_84_P84209	0.0479386	2.13697	up	AT4G01925	ref|NM_148192|tc|NP2704230	"Arabidopsis thaliana DC1 domain-containing protein (AT4G01925) mRNA, complete cds [NM_148192]"
A_84_P799593	0.000555381	2.73885	up	AT4G02465	ref|NM_148196|gb|EG423367|tc|NP2704228|tc|TC386379	"Arabidopsis thaliana unknown protein (AT4G02465) mRNA, complete cds [NM_148196]"
A_84_P580415	0.00103911	2.2901	up	AT4G02465	ref|NM_148196|tc|NP2704228	"Arabidopsis thaliana unknown protein (AT4G02465) mRNA, complete cds [NM_148196]"
A_84_P292024	0.00502342	2.04042	up	AT4G03292	ref|NM_148204|tc|TC378048	"Arabidopsis thaliana nucleic acid binding (AT4G03292) mRNA, complete cds [NM_148204]"
A_84_P541362	0.00409393	3.60916	up	AT4G03565	ref|NM_148207|tc|NP2704220	"Arabidopsis thaliana unknown protein (AT4G03565) mRNA, complete cds [NM_148207]"
A_84_P612518	0.00121987	3.11551	up	AT4G14805	ref|NM_148322|tc|NP2704140	"Arabidopsis thaliana protease inhibitor/seed storage/lipid transfer protein (LTP)-related (AT4G14805) mRNA, complete cds [NM_148322]"
A_84_P238643	0.00504701	2.71854	up	AT4G31615	ref|NM_148387|tc|NP13351015|tc|TC359239	"Arabidopsis thaliana DNA binding / transcription factor (AT4G31615) mRNA, complete cds [NM_148387]"
A_84_P237933	0.00238228	2.01859	up	AT4G35295	ref|NM_148399|tc|NP2704074	"Arabidopsis thaliana homoserine kinase, putative / HSK, putative (AT4G35295) mRNA, complete cds [NM_148399]"
A_84_P533770	0.000894632	2.25755	up	AT1G07476	ref|NM_148443|gb|AY800568|tc|TC379990|tc|TC377410	"Arabidopsis thaliana unknown protein (AT1G07476) mRNA, complete cds [NM_148443]"
A_84_P586247	0.0013585	2.0034	up	AT1G31163	ref|NM_148497|tc|NP037625|tc|NP2703981	"Arabidopsis thaliana F-box family protein-related (AT1G31163) mRNA, complete cds [NM_148497]"
A_84_P579103	0.0156806	2.56169	up	AT1G35365	ref|NM_148510|tc|NP2703966|tc|TC386876	"Arabidopsis thaliana unknown protein (AT1G35365) mRNA, complete cds [NM_148510]"
A_84_P603240	0.015386	2.56677	up	AT1G66245	ref|NM_148633|gb|EG489325|tc|TC380775|tc|TC377344	"Arabidopsis thaliana unknown protein (AT1G66245) mRNA, complete cds [NM_148633]"
A_84_P564055	0.00638448	3.51891	up	TET17	ref|NM_148653|gb|DQ132682|ta|TA38806_3702|tc|TC370758	"Arabidopsis thaliana TET17 (TETRASPANIN 17) (TET17) mRNA, complete cds [NM_148653]"
A_84_P509274	0.000693292	2.56863	up	AT3G06545	ref|NM_148693|tc|NP2703816	"Arabidopsis thaliana unknown protein (AT3G06545) mRNA, complete cds [NM_148693]"
A_84_P556279	0.00831535	2.15008	up	AT3G10116	ref|NM_148702|tc|NP2703811	"Arabidopsis thaliana unknown protein (AT3G10116) mRNA, complete cds [NM_148702]"
A_84_P310573	0.0293232	2.4293	up	AT3G12775	ref|NM_148715|tc|NP301691	"Arabidopsis thaliana ubiquitin-conjugating enzyme family protein (AT3G12775) mRNA, complete cds [NM_148715]"
A_84_P139939	0.0173749	2.19057	up	AT3G28958	ref|NM_148761|tc|NP2703760	"Arabidopsis thaliana plastocyanin-like domain-containing protein (AT3G28958) mRNA, complete cds [NM_148761]"
A_84_P181494	0.0145545	2.12005	up	CYP71A25	ref|NM_148854|gb|AA395671|ta|TA49617_3702|tc|TC367970	"Arabidopsis thaliana CYP71A25; electron carrier/ heme binding / iron ion binding / monooxygenase/ oxygen binding (CYP71A25) mRNA, complete cds [NM_148854]"
A_84_P16607	0.00369367	2.45892	up	AT4G01450	ref|NM_178949|ref|NM_202766|ref|NM_116375|ta|TA42886_3702	"Arabidopsis thaliana nodulin MtN21 family protein (AT4G01450) mRNA, complete cds [NM_178949]"
A_84_P17556	0.011306	2.37368	up	GATL6	ref|NM_178954|ref|NM_116445|ref|NM_001036496|ta|TA35101_3702	"Arabidopsis thaliana GATL6; polygalacturonate 4-alpha-galacturonosyltransferase/ transferase, transferring glycosyl groups / transferase, transferr_ (GATL6) mRNA, complete cds [NM_178954]"
A_84_P546714	0.0459016	2.72024	up	AT4G11745	ref|NM_179029|tc|NP2702459|tc|TC366285	"Arabidopsis thaliana kelch repeat-containing protein (AT4G11745) mRNA, complete cds [NM_179029]"
A_84_P15695	0.0299093	2.11223	up	APT4	ref|NM_179034|ref|NM_117314|gb|BT001111|ta|AY133689	"Arabidopsis thaliana adenine phosphoribosyltransferase, putative (APT4) mRNA, complete cds [NM_179034]"
A_84_P807419	0.000308874	30.8162	up	FSD1	ref|NM_179109|ta|TA26930_3702|ta|TA26957_3702|ta|TA26936_3702	"Arabidopsis thaliana FSD1 (FE SUPEROXIDE DISMUTASE 1); copper ion binding / superoxide dismutase (FSD1) mRNA, complete cds [NM_179109]"
A_84_P854259	0.0205188	2.19293	up	CR88	ref|NM_179601|ref|NM_126439|ta|TA31595_3702|ta|CNS0AA0B	"Arabidopsis thaliana CR88; ATP binding (CR88) mRNA, complete cds [NM_179601]"
A_84_P845303	0.000548431	6.01571	up	CALS5	ref|NM_179622|gb|AY337762|tc|TC374212|tc|TC358206	"Arabidopsis thaliana CALS5 (CALLOSE SYNTHASE 5); 1,3-beta-glucan synthase (CALS5) mRNA, complete cds [NM_179622]"
A_84_P575690	0.00188804	4.09332	up	AT2G21237	ref|NM_179680|gb|AY088933|ta|TA48954_3702|tc|TC381824	"Arabidopsis thaliana unknown protein (AT2G21237) mRNA, complete cds [NM_179680]"
A_84_P17320	0.0375672	3.36233	up	ATCNGC14	ref|NM_179725|ta|AU226819|ta|AV541378|tc|TC361067	"Arabidopsis thaliana ATCNGC14; calmodulin binding / cyclic nucleotide binding / ion channel (ATCNGC14) mRNA, complete cds [NM_179725]"
A_84_P509187	0.0109131	2.91594	up	AT2G28725	ref|NM_179793|tc|NP2701715	"Arabidopsis thaliana unknown protein (AT2G28725) mRNA, complete cds [NM_179793]"
A_84_P302780	0.0201417	2.16569	up	AT2G35280	ref|NM_179912|ta|AY500336|tc|TC385268|tc|TC379714	"Arabidopsis thaliana F-box family protein (AT2G35280) mRNA, complete cds [NM_179912]"
A_84_P546472	0.000812597	2.4492	up	AT2G37435	ref|NM_179951	"Arabidopsis thaliana cysteine-type endopeptidase inhibitor (AT2G37435) mRNA, complete cds [NM_179951]"
A_84_P180334	0.00179977	2.26245	up	AT2G43660	ref|NM_180067|ref|NM_201951|gb|BT002771|ta|TA47420_3702	"Arabidopsis thaliana glycosyl hydrolase family protein 17 (AT2G43660) mRNA, complete cds [NM_180067]"
A_84_P843757	0.000467576	2.24555	up	AT2G43660	ref|NM_180067|ref|NM_201951|gb|BT002771|ta|TA47420_3702	"Arabidopsis thaliana glycosyl hydrolase family protein 17 (AT2G43660) mRNA, complete cds [NM_180067]"
A_84_P515463	0.0387498	2.00696	up	AT2G44735	ref|NM_180092|tc|NP2699821	"Arabidopsis thaliana unknown protein (AT2G44735) mRNA, complete cds [NM_180092]"
A_84_P69244	0.0432656	2.15201	up	CYP76C1	ref|NM_180109|ta|TA34958_3702|tc|TC374753	"Arabidopsis thaliana CYP76C1; electron carrier/ heme binding / iron ion binding / monooxygenase (CYP76C1) mRNA, complete cds [NM_180109]"
A_84_P601515	0.00117506	2.97303	up	AT2G05642	ref|NM_180155|gb|AY735575|ta|TA52581_3702|tc|TC381611	"Arabidopsis thaliana unknown protein (AT2G05642) mRNA, complete cds [NM_180155]"
A_84_P850543	0.00633789	2.45575	up	AT3G06770	ref|NM_180194|ref|NM_180195|ref|NM_111557|ta|TA37652_3702	"Arabidopsis thaliana glycoside hydrolase family 28 protein / polygalacturonase (pectinase) family protein (AT3G06770) mRNA, complete cds [NM_180194]"
A_84_P845749	0.0205465	2.14278	up	AT3G06770	ref|NM_180194|ref|NM_180195|ref|NM_111557|ta|TA37652_3702	"Arabidopsis thaliana glycoside hydrolase family 28 protein / polygalacturonase (pectinase) family protein (AT3G06770) mRNA, complete cds [NM_180194]"
A_84_P587419	0.00590595	8.81182	up	IPS1	ref|NM_180219|ta|TA45182_3702|ta|AK118956|tc|TC390015	"Arabidopsis thaliana IPS1 (INDUCED BY PHOSPHATE STARVATION1) (IPS1) mRNA, complete cds [NM_180219]"
A_84_P822097	0.023206	2.04037	up	TCP4	ref|NM_180258|ref|NM_112365|ta|TA37300_3702|ta|TA37301_3702	"Arabidopsis thaliana TCP4 (TCP family transcription factor 4); transcription factor (TCP4) mRNA, complete cds [NM_180258]"
A_84_P761052	0.00835631	3.61678	up	ACA1	ref|NM_180354|ta|TA43721_3702|tc|TC387111	"Arabidopsis thaliana ACA1 (ALPHA CARBONIC ANHYDRASE 1); carbonate dehydratase/ zinc ion binding (ACA1) mRNA, complete cds [NM_180354]"
A_84_P555663	0.00379552	3.13402	up	AT5G03545	ref|NM_180427|gb|AF055372|ta|TA31151_3702|ta|TA31150_3702	"Arabidopsis thaliana unknown protein (AT5G03545) mRNA, complete cds [NM_180427]"
A_84_P789523	0.0121763	2.71891	up	AT5G03545	ref|NM_180427|gb|DR371846|gb|AF055372|ta|TA31152_3702	"Arabidopsis thaliana unknown protein (AT5G03545) mRNA, complete cds [NM_180427]"
A_84_P602920	0.0102522	3.07532	up	ARR24	ref|NM_180533|tc|NP2699697	"Arabidopsis thaliana ARR24 (Arabidopsis response regulator 24); two-component response regulator (ARR24) mRNA, complete cds [NM_180533]"
A_84_P12143	0.0499467	2.21409	up	CYP707A3	ref|NM_180805|ta|TA41819_3702|tc|TC364343	"Arabidopsis thaliana CYP707A3; (+)-abscisic acid 8'-hydroxylase/ oxygen binding (CYP707A3) mRNA, complete cds [NM_180805]"
A_84_P528334	0.000198689	2.14918	up	AT5G50915	ref|NM_180832|ta|TA41127_3702|tc|TC370042	"Arabidopsis thaliana basic helix-loop-helix (bHLH) family protein (AT5G50915) mRNA, complete cds [NM_180832]"
A_84_P18822	0.000617271	4.33173	up	MYB28	ref|NM_180910|ref|NM_125535|ta|TA45327_3702|ta|TA45328_3702	"Arabidopsis thaliana MYB28 (myb domain protein 28); DNA binding / transcription factor (MYB28) mRNA, complete cds [NM_180910]"
A_84_P558764	9.07198e-05	2.20666	up	AT2G01175	ref|NM_201659|gb|AK117710|ta|TA51465_3702|tc|TC369841	"Arabidopsis thaliana unknown protein (AT2G01175) mRNA, complete cds [NM_201659]"
A_84_P288954	7.71407e-05	2.60389	up	AT2G03020	ref|NM_201679|ref|NM_126354|gb|AY219083|ta|TA51116_3702	"Arabidopsis thaliana heat shock protein-related (AT2G03020) mRNA, complete cds [NM_201679]"
A_84_P558791	0.00133747	2.20902	up	LCV3	ref|NM_201755|ref|NM_127402|tc|NP454079|tc|TC389240	"Arabidopsis thaliana LCV3 (like cov 3) (LCV3) mRNA, complete cds [NM_201755]"
A_84_P535780	0.000575961	2.15338	up	AT2G22905	ref|NM_201786|gb|BX821248|ta|CNS0A8DO|tc|TC391931	"Arabidopsis thaliana Expressed protein (AT2G22905) mRNA, complete cds [NM_201786]"
A_84_P613104	0.0139975	3.31347	up	AGP17	ref|NM_201790|ta|CNS0AECI|tc|TC389471	"Arabidopsis thaliana AGP17 (ARABINOGALACTAN PROTEIN 17) (AGP17) mRNA, complete cds [NM_201790]"
A_84_P591780	0.0308886	4.04517	up	AT2G26695	ref|NM_201808|gb|DR354518|ta|TA50442_3702|ta|CNS0A8BV	"Arabidopsis thaliana binding / zinc ion binding (AT2G26695) mRNA, complete cds [NM_201808]"
A_84_P572154	0.00257257	4.43326	up	AT2G27035	ref|NM_201810|gb|AY299237|tc|TC382710	"Arabidopsis thaliana plastocyanin-like domain-containing protein (AT2G27035) mRNA, complete cds [NM_201810]"
A_84_P788262	0.00227829	2.08238	up	AT2G30480	ref|NM_201836|ref|NM_128600|ref|NM_001124946|ref|NM_001084512	"Arabidopsis thaliana unknown protein (AT2G30480) mRNA, complete cds [NM_201836]"
A_84_P73494	0.000285591	2.36908	up	MEE18	ref|NM_201866|tc|NP456982|ta|CNS0A9YM|tc|TC389937	"Arabidopsis thaliana MEE18 (maternal effect embryo arrest 18) (MEE18) mRNA, complete cds [NM_201866]"
A_84_P518108	0.0124016	2.10666	up	AT2G39415	ref|NM_201910|tc|NP1659952	"Arabidopsis thaliana F-box family protein (AT2G39415) mRNA, complete cds [NM_201910]"
A_84_P574554	0.0412557	2.53621	up	AT1G06475	ref|NM_202044|gb|BX817407|ta|TA49809_3702|tc|TC389288	"Arabidopsis thaliana unknown protein (AT1G06475) mRNA, complete cds [NM_202044]"
A_84_P587054	0.0117701	2.20824	up	ATDSI-1VOC	ref|NM_202050|ta|CNS0ACMT|tc|TC385462	"Arabidopsis thaliana ATDSI-1VOC (DESSICATION-INDUCED 1VOC SUPERFAMILY PROTEIN); catalytic (ATDSI-1VOC) mRNA, complete cds [NM_202050]"
A_84_P752590	0.00214217	20.6266	up	CYP79F1	ref|NM_202111|ref|NM_101507|ta|TA32846_3702|ta|BX836969	"Arabidopsis thaliana CYP79F1 (CYTOCHROME P450 79F1); oxidoreductase, acting on paired donors, with incorporation or reduction of molecular oxygen, _ (CYP79F1) mRNA, complete cds [NM_202111]"
A_84_P833216	0.00292124	2.01051	up	AT1G23510	ref|NM_202169|ref|NM_102200|gb|BX841769|ta|TA50548_3702	"Arabidopsis thaliana unknown protein (AT1G23510) mRNA, complete cds [NM_202169]"
A_84_P804320	0.0254216	2.52945	up	AT1G26799	ref|NM_202189|ta|TA49412_3702|tc|NP227007|tc|TC385864	"Arabidopsis thaliana unknown protein (AT1G26799) mRNA, complete cds [NM_202189]"
A_84_P555978	0.021131	2.92439	up	AT1G28695	ref|NM_202204|ta|DR360732|tc|TC391022	"Arabidopsis thaliana unknown protein (AT1G28695) mRNA, complete cds [NM_202204]"
A_84_P854939	0.0315355	2.0136	up	AT1G55810	ref|NM_202307|ref|NM_202308|ref|NM_104458|ta|TA36976_3702	"Arabidopsis thaliana uracil phosphoribosyltransferase, putative / UMP pyrophosphorylase, putative / UPRTase, putative (AT1G55810) mRNA, complete cds [NM_202307]"
A_84_P502843	0.00350579	2.10566	up	AT1G59865	ref|NM_202323|ref|NM_202324|tc|NP1659722|tc|NP1659721	"Arabidopsis thaliana unknown protein (AT1G59865) mRNA, complete cds [NM_202323]"
A_84_P551615	0.013901	2.15674	up	AT1G64255	ref|NM_202359|tc|TC393604	"Arabidopsis thaliana SWIM zinc finger family protein (AT1G64255) mRNA, complete cds [NM_202359]"
A_84_P15304	0.0129234	2.46154	up	ATPP2-A5	ref|NM_202365|ref|NM_105213|gb|AF083726|ta|TA36638_3702	"Arabidopsis thaliana ATPP2-A5 (ARABIDOPSIS THALIANA PHLOEM PROTEIN 2 A5); carbohydrate binding (ATPP2-A5) mRNA, complete cds [NM_202365]"
A_84_P513735	0.0144122	2.05194	up	AT3G13857	ref|NM_202578|ref|NR_022732|gb|BT008703|ta|TA50133_3702	"Arabidopsis thaliana unknown protein (AT3G13857) mRNA, complete cds [NM_202578]"
A_84_P830570	0.0147915	2.36137	up	AT5G56370	ref|NM_203213|ref|NM_125020|gb|AK176192|ta|TA47994_3702	"Arabidopsis thaliana F-box family protein (AT5G56370) mRNA, complete cds [NM_203213]"
A_84_P131786	0.00608025	2.16119	up	AT5G56370	ref|NM_203213|ref|NM_125020|gb|AK176192|ta|TA47995_3702	"Arabidopsis thaliana F-box family protein (AT5G56370) mRNA, complete cds [NM_203213]"
A_84_P838576	0.0148734	3.70674	up		tc|NP034015	GB
A_84_P13424	0.00535829	2.24298	up		tc|NP034659|tc|TC382856	GB
A_84_P838644	0.000438543	2.11214	up		tc|NP034670	GB
A_84_P598775	0.0374141	2.15128	up		tc|NP041535	GB
A_84_P839096	0.00546932	3.31602	up		tc|NP042308	GB
A_84_P14653	0.0222452	2.15063	up		tc|NP163233	GB
A_84_P839611	0.00124827	3.30476	up		tc|NP168759	GB
A_84_P538648	0.0160811	2.15255	up		tc|NP180424	GB
A_84_P760716	0.00122051	2.29902	up		tc|NP206637	GB
A_84_P840068	0.0326255	2.53344	up		tc|NP206666	GB
A_84_P760123	0.00200085	2.48238	up		tc|NP206784	GB
A_84_P840236	0.000904325	2.2416	up		tc|NP212529|ta|CNS0ACKN|ta|CNS0AEDG	GB
A_84_P16172	0.021831	2.87459	up		tc|NP214745	GB
A_84_P840600	0.00515579	3.89087	up		tc|NP221578	GB
A_84_P610210	0.0270745	2.60632	up		tc|NP222397	GB
A_84_P841102	0.0264676	2.07207	up		tc|NP226362	GB
A_84_P759230	0.00797077	2.06482	up		tc|NP226440	GB
A_84_P841505	0.00360541	2.09054	up		tc|NP227339|tc|NP2708318|tc|TC383719	tc
A_84_P841601	0.000585185	5.87659	up		tc|NP227505	tc
A_84_P841708	0.00381184	3.05769	up		tc|NP229366|tc|NP281420	tc
A_84_P841715	0.00263903	3.58411	up		tc|NP229676	GB
A_84_P763706	0.00165535	3.47008	up		tc|NP229676	GB
A_84_P766285	0.00229026	3.37987	up		tc|NP229676	GB
A_84_P759321	0.0246307	2.10364	up		tc|NP229677	GB
A_84_P521142	0.0015817	3.06215	up		tc|NP229871	GB
A_84_P841821	0.00564789	4.59768	up		tc|NP230277	GB
A_84_P769372	0.0198588	2.78874	up		tc|NP230399	tc
A_84_P842195	0.00266228	3.13356	up		tc|NP235458	GB
A_84_P842390	0.030904	2.28001	up		tc|NP236996	GB
A_84_P550912	0.00073509	2.7125	up		tc|NP2699781	GB
A_84_P842764	0.000635678	4.02352	up		tc|NP301347	GB
A_84_P739028	0.00803658	5.74371	up		tc|NP302792	GB
A_84_P244155	0.0026176	2.66444	up		tc|NP307476	GB
A_84_P559543	0.00190546	3.01316	up		tc|NP339102	GB
A_84_P755741	0.000890197	6.35383	up		tc|NP453141	GB
A_84_P756253	0.0165679	2.167	up		tc|NP453174	GB
A_84_P17236	0.00698876	2.50901	up		tc|NP454105	GB
A_84_P522521	0.0094591	15.1099	up		tc|NP455251	GB
A_84_P21993	0.0116942	3.38301	up		tc|NP455373	GB
A_84_P15356	0.0367211	2.72383	up		tc|NP455674	GB
A_84_P753586	0.00411012	2.0668	up	AT1G15175	ref|NR_022087|gb|DQ108760	Arabidopsis thaliana (AT1G15175) otherRNA [NR_022087]
A_84_P754628	0.000904953	3.31843	up	AT1G24068	ref|NR_022126|gb|EF183135|tc|TC393066|tc|TC398704	Arabidopsis thaliana (AT1G24068) otherRNA [NR_022126]
A_84_P753457	0.00480892	2.33549	up	AT1G30282	ref|NR_022184	Arabidopsis thaliana (AT1G30282) otherRNA [NR_022184]
A_84_P753286	0.00443573	2.55349	up	MIR167D	ref|NR_022188|gb|AK119038|ta|TA51623_3702|tc|TC384562	Arabidopsis thaliana (MIR167D) otherRNA [NR_022188]
A_84_P754692	0.0167008	2.0191	up	AT1G77992	ref|NR_022433|gb|AK226791	Arabidopsis thaliana (AT1G77992) otherRNA [NR_022433]
A_84_P757840	0.00538025	2.82513	up	AT2G05995	ref|NR_022464|gb|DQ108680|ta|TA51325_3702|tc|TC390457	Arabidopsis thaliana (AT2G05995) otherRNA [NR_022464]
A_84_P757812	0.00753952	2.7047	up	AT2G16245	ref|NR_022508|gb|BX825148	Arabidopsis thaliana (AT2G16245) otherRNA [NR_022508]
A_84_P757781	0.0157714	2.31115	up	AT2G37555	ref|NR_022621|gb|BX815429	Arabidopsis thaliana (AT2G37555) otherRNA [NR_022621]
A_84_P757692	0.00147264	4.47743	up	MIR319C	ref|NR_022632	Arabidopsis thaliana (MIR319C) otherRNA [NR_022632]
A_84_P710346	0.0463443	2.48686	up	MIR408	ref|NR_022670|tc|TC393123	Arabidopsis thaliana (MIR408) otherRNA [NR_022670]
A_84_P761316	0.0124594	2.56403	up	MIR157C	ref|NR_022743	Arabidopsis thaliana (MIR157C) otherRNA [NR_022743]
A_84_P762437	0.0228212	2.76146	up	MIR868A	ref|NR_022747	Arabidopsis thaliana (MIR868A) otherRNA [NR_022747]
A_84_P761618	8.81057e-05	4.07424	up	MIR169L	ref|NR_022779|ref|NR_022777	Arabidopsis thaliana (MIR169L) otherRNA [NR_022779]
A_84_P761839	0.00112151	3.13534	up	AT3G29644	ref|NR_022791|ta|CNS0A6GU|tc|TC390281	Arabidopsis thaliana (AT3G29644) otherRNA [NR_022791]
A_84_P708008	0.00594143	2.07474	up	AT3G29644	ref|NR_022792	Arabidopsis thaliana (AT3G29644) otherRNA [NR_022792]
A_84_P765092	0.002214	2.56182	up	AT4G01533	ref|NR_022902|gb|BX828274|ta|CNS0A3RN	Arabidopsis thaliana (AT4G01533) otherRNA [NR_022902]
A_84_P765572	0.000482514	2.38362	up	AT4G13495	ref|NR_022955|ref|NR_022954|ref|NR_022957|gb|AK221370	Arabidopsis thaliana (AT4G13495) otherRNA [NR_022955]
A_84_P833888	0.00305227	2.18316	up	AT4G13495	ref|NR_022955|gb|AK221370|ta|TA50981_3702|ta|TA47196_3702	Arabidopsis thaliana (AT4G13495) otherRNA [NR_022955]
A_84_P765181	0.000545133	2.04186	up	AT4G13495	ref|NR_022955|ref|NR_022954|gb|AK221370|ta|TA47196_3702	Arabidopsis thaliana (AT4G13495) otherRNA [NR_022955]
A_84_P765568	0.0131159	2.38737	up	MIR850A	ref|NR_022956	Arabidopsis thaliana (MIR850A) otherRNA [NR_022956]
A_84_P765542	0.0313916	2.0986	up	AT4G31408	ref|NR_023036|gb|DQ108885|ta|TA49520_3702|tc|TC398880	Arabidopsis thaliana (AT4G31408) otherRNA [NR_023036]
A_84_P768774	0.000475007	2.02572	up	AT5G10278	ref|NR_023124|ref|NR_023123|gb|BX832217|ta|CNS09ZSA	Arabidopsis thaliana (AT5G10278) otherRNA [NR_023124]
A_84_P768746	0.0123776	2.03043	up	AT5G36002	ref|NR_023187|ref|NR_023186|gb|DR365595	Arabidopsis thaliana (AT5G36002) otherRNA [NR_023187]
A_84_P792571	2.89934e-05	4.17387	up	AT1G34392	ref|NR_027720|gb|DR368839	Arabidopsis thaliana (AT1G34392) otherRNA [NR_027720]
A_84_P544517	0.0160209	2.59279	up	AT1G52615	ref|NR_027722|gb|AY648314|tc|NP1659747|ta|AY648313	Arabidopsis thaliana (AT1G52615) otherRNA [NR_027722]
A_84_P611358	0.0241673	2.27993	up	AT2G30115	ref|NR_027734|gb|AY219134|tc|NP2701559|tc|TC378398	Arabidopsis thaliana (AT2G30115) otherRNA [NR_027734]
A_84_P809616	0.0119396	3.89262	up		ta|TA28120_3702	Unknown
A_84_P809746	0.00338148	2.11149	up		ta|TA28178_3702	Unknown
A_84_P810338	0.00953113	2.90702	up		ta|TA28507_3702|tc|TC394767	Unknown
A_84_P861963	0.00603178	2.81105	up		ta|TA28507_3702|tc|TC394767	Unknown
A_84_P703109	0.00333241	2.82172	up		ta|TA29342_3702	Unknown
A_84_P812709	0.00151133	3.34613	up		ta|TA29745_3702|ta|H76496	Unknown
A_84_P813039	0.018169	3.59131	up		ta|TA29955_3702|tc|TC388994	"Rep: Tubby-like F-box protein 2 - Arabidopsis thaliana (Mouse-ear cress), complete [TC388994]"
A_84_P818368	0.00941846	2.02113	up		ta|TA33923_3702	Unknown
A_84_P819167	0.00178974	3.00238	up		ta|TA34593_3702	Unknown
A_84_P823096	0.000617903	4.55824	up		ta|TA38423_3702|tc|TC393003	"Rep: Isoform 3 of Q9FI53 - Arabidopsis thaliana (Mouse-ear cress), complete [TC393003]"
A_84_P825910	0.000426453	2.01956	up		ta|TA41735_3702|tc|TC387113	"Rep: Aquaporin NIP6-1 - Arabidopsis thaliana (Mouse-ear cress), partial (68%) [TC387113]"
A_84_P826167	0.0294464	2.30439	up		ta|TA42089_3702|tc|TC358943	"Rep: ABC2 homolog 1 - Arabidopsis thaliana (Mouse-ear cress), complete [TC358943]"
A_84_P827129	0.00629435	2.43881	up		ta|TA43214_3702	Unknown
A_84_P829605	0.00183238	2.53106	up		ta|TA46521_3702|ta|DR229267|tc|TC390238	"Rep: Meiotic recombination protein DMC1 homolog - Arabidopsis thaliana (Mouse-ear cress), partial (39%) [TC390238]"
A_84_P830039	0.0012452	2.87638	up		ta|TA47233_3702	Unknown
A_84_P831588	0.0296063	3.39633	up		ta|TA49044_3702|tc|TC362467	"Rep: DC1 domain-containing protein - Arabidopsis thaliana, partial (41%) [TC362467]"
A_84_P832315	0.0126346	2.02486	up		ta|TA49657_3702|tc|TC397982	"Rep: Predicted protein - Ostreococcus lucimarinus (strain CCE9901), partial (10%) [TC397982]"
A_84_P835559	0.00334959	2.12162	up		ta|TA52096_3702	Unknown
A_84_P836536	0.00539616	3.69495	up		ta|TA52495_3702	Unknown
A_84_P762934	0.00258371	3.55675	up		tc|TC360340	"Rep: Mutator-like transposase - Arabidopsis thaliana (Mouse-ear cress), partial (74%) [TC360340]"
A_84_P118902	0.00090047	2.1613	up		tc|TC364540	"Rep: Chromosome chr12 scaffold_38, whole genome shotgun sequence - Vitis vinifera (Grape), partial (88%) [TC364540]"
A_84_P751510	0.0104672	2.00375	up		tc|TC368609|tc|TC377192	"Rep: Non-LTR retroelement reverse transcriptase-like protein - Arabidopsis thaliana (Mouse-ear cress), partial (62%) [TC368609]"
A_84_P845010	0.0411581	2.33359	up		tc|TC369802	Unknown
A_84_P13821	0.00300126	2.03778	up		tc|TC375593	"Rep: Cysteine-rich repeat secretory protein 42/43/44/45/46/47/48/49/50/51/52/53/54 precursor - Arabidopsis thaliana (Mouse-ear cress), partial (36%) [TC375593]"
A_84_P770080	0.00473882	2.29434	up		tc|TC380850	"Rep: Uncharacterized mitochondrial protein AtMg00170/AtMg00620 - Arabidopsis thaliana (Mouse-ear cress), partial (94%) [TC380850]"
A_84_P853434	0.0120577	2.0414	up		tc|TC381861	"Rep: S-adenosylmethionine synthetase - Arabidopsis thaliana (Mouse-ear cress), complete [TC381861]"
A_84_P846359	0.0265787	3.06254	up		tc|TC383355	Unknown
A_84_P289454	0.00247314	4.24966	up		tc|TC387741	"Rep: Expressed protein - Arabidopsis thaliana (Mouse-ear cress), complete [TC387741]"
A_84_P547190	0.00330421	6.92082	up		tc|TC391463	Unknown
A_84_P855484	0.00392144	2.00026	up		tc|TC396686	"Rep: Conglutin gamma-like protein - Arabidopsis thaliana (Mouse-ear cress), partial (35%) [TC396686]"
A_84_P738775	0.00238976	2.85504	up		tc|TC397027	Unknown
A_84_P756266	0.0415442	2.17928	up		tc|TC397466	"Rep: Uncharacterized mitochondrial protein AtMg00770 - Arabidopsis thaliana (Mouse-ear cress), complete [TC397466]"
A_84_P857031	0.00208602	2.33586	up		tc|TC397783	"Rep: Gibberellin-regulated protein 1 precursor - Arabidopsis thaliana (Mouse-ear cress), partial (28%) [TC397783]"
A_84_P553871	0.00486541	2.01362	up		tc|TC399700|tc|TC369757	"Rep: Basic pentacysteine 4 - Arabidopsis thaliana (Mouse-ear cress), partial (65%) [TC399700]"
A_84_P212718	0.0399585	3.70868	up		tc|TC400286	"Rep: Expressed protein - Brachypodium sylvaticum (False brome), partial (5%) [TC400286]"
A_84_P860437	0.0222158	2.41561	up		tc|TC400339	"Rep: Chromosome chr7 scaffold_31, whole genome shotgun sequence - Vitis vinifera (Grape), partial (14%) [TC400339]"
A_84_P852939	0.031324	2.2748	up		tc|TC401768	"Rep: F1B16.14 protein - Arabidopsis thaliana (Mouse-ear cress), complete [TC401768]"
A_84_P721285	0.00322397	4.41115	up		tc|TC401997	"Rep: Calmodulin cam-210 - Daucus carota (Carrot), complete [TC401997]"
A_84_P862030	0.000642104	3.52277	up		tc|TC403730	Unknown
A_84_P838552	0.00165796	2.13007	up		tc|TC404710	"Rep: T4B21.7 protein - Arabidopsis thaliana (Mouse-ear cress), complete [TC404710]"
A_84_P760201	0.00277898	15.0835	up			Unknown
A_84_P707595	0.010817	6.92388	up			Unknown
A_84_P750345	0.00285141	6.20468	up			Unknown
A_84_P850889	0.00142938	5.02475	up			Unknown
A_84_P733222	0.0189443	4.14049	up			Unknown
A_84_P766977	0.0158551	4.12101	up			Unknown
A_84_P760409	0.00115192	3.93933	up			Unknown
A_84_P574116	0.000500662	3.89937	up			Unknown
A_84_P760831	0.000361339	3.77975	up			Unknown
A_84_P714757	0.00273679	3.6034	up			Unknown
A_84_P756454	0.00256726	3.48466	up			Unknown
A_84_P759616	4.1039e-05	3.33776	up			Unknown
A_84_P854972	7.84545e-05	3.23982	up			Unknown
A_84_P763692	0.0240982	3.20582	up			Unknown
A_84_P759401	0.000608366	3.14163	up			Unknown
A_84_P758905	0.000113673	3.09494	up			Unknown
A_84_P750468	0.0252037	3.0286	up			Unknown
A_84_P798708	0.0017938	3.02033	up			Unknown
A_84_P750440	0.00135048	2.62665	up			Unknown
A_84_P840205	6.42002e-06	2.53645	up			Unknown
A_84_P759055	0.0291819	2.49849	up			Unknown
A_84_P759871	0.0490616	2.45371	up			Unknown
A_84_P759801	0.00178874	2.4473	up			Unknown
A_84_P755896	0.0329089	2.43675	up			Unknown
A_84_P751000	0.0151035	2.38245	up			Unknown
A_84_P750433	0.000958155	2.37696	up			Unknown
A_84_P760561	0.00136492	2.37227	up			Unknown
A_84_P766383	0.0385897	2.37071	up			Unknown
A_84_P17057	0.0392519	2.36154	up			Unknown
A_84_P750415	0.0118901	2.34495	up			Unknown
A_84_P804503	0.00455335	2.34483	up			Unknown
A_84_P757250	0.0291332	2.34405	up			Unknown
A_84_P759873	0.0103005	2.32155	up			Unknown
A_84_P763919	0.0394064	2.31913	up			Unknown
A_84_P756449	0.0108002	2.21672	up			Unknown
A_84_P770262	0.0124302	2.21594	up			Unknown
A_84_P857373	0.0334608	2.18293	up			Unknown
A_84_P759646	0.00583894	2.15042	up			Unknown
A_84_P847222	0.0317508	2.14673	up			Unknown
A_84_P766231	0.0216787	2.13529	up			Unknown
A_84_P770206	0.0317121	2.11526	up			Unknown
A_84_P720542	0.00568158	2.08313	up			Unknown
A_84_P859274	0.00958781	2.07487	up			Unknown
A_84_P846089	0.00394787	2.04234	up			Unknown
A_84_P756902	0.000587789	2.03934	up			Unknown
A_84_P860977	0.0142672	2.75703	down		ta|AA389786	Unknown
A_84_P788330	0.0344996	2.05061	down		gb|AA605363	"30399 Lambda-PRL2 Arabidopsis thaliana cDNA clone 185G5XP 3', mRNA sequence [AA605363]"
A_84_P844125	0.010589	2.04912	down		ta|AF127108	Unknown
A_84_P574794	0.011806	9.82471	down	AT2G20142	gb|AF361584|ta|TA47291_3702|tc|TC384898	"Arabidopsis thaliana At2g20141 mRNA, complete cds [AF361584]"
A_84_P857564	0.0338022	2.27538	down		ta|AI992702|tc|TC402537	"Rep: Ribulose bisphosphate carboxylase small chain 3B, chloroplast precursor - Arabidopsis thaliana (Mouse-ear cress), partial (98%) [TC402537]"
A_84_P789377	0.0081747	2.72134	down	AT4G39795	gb|AI996611	"701667637 A. thaliana, Columbia Col-0, root-1 Arabidopsis thaliana cDNA clone 701667637, mRNA sequence [AI996611]"
A_84_P714440	0.00391866	2.11923	down		gb|AJ505688	"Arabidopsis thaliana partial putative U2 small nuclear RNA (U2 snRNA gene), clone Ath-191a, 5' end incomplete [AJ505688]"
A_84_P784445	0.00350474	2.41413	down	EP1	gb|AK117569|gb|DR370224	"Arabidopsis thaliana mRNA, clone: RAFL17-22-C07 [AK117569]"
A_84_P196584	0.0015034	29.9121	down		gb|AK118176|tc|NP162702|tc|TC380551	"Arabidopsis thaliana At3g48650 mRNA for unknown protein, complete cds, clone: RAFL19-49-F04 [AK118176]"
A_84_P827393	0.000552762	12.6764	down		gb|AK118176|ta|TA43506_3702|tc|NP162702|tc|TC380551	"Arabidopsis thaliana At3g48650 mRNA for unknown protein, complete cds, clone: RAFL19-49-F04 [AK118176]"
A_84_P716303	0.0147484	2.14412	down	AT5G39050	gb|AK221566	"Arabidopsis thaliana mRNA for hypothetical protein, complete cds, clone: RAFL07-81-G10 [AK221566]"
A_84_P795728	0.0141392	3.25305	down		gb|AK221753|tc|TC384783	"Arabidopsis thaliana mRNA for hypothetical protein, complete cds, clone: RAFL21-55-B14 [AK221753]"
A_84_P795723	0.00602681	2.68176	down		gb|AK221828|tc|TC380616	"Arabidopsis thaliana mRNA for hypothetical protein, complete cds, clone: RAFL21-96-E04 [AK221828]"
A_84_P789634	0.00187844	7.91698	down		gb|AK227233|tc|TC392380	"Arabidopsis thaliana mRNA for hypothetical protein, complete cds, clone: RAFL09-99-E22 [AK227233]"
A_84_P712303	0.00043529	6.0883	down	AtbZIP7	gb|AK228367|ta|AI999008	"Arabidopsis thaliana mRNA for hypothetical protein, complete cds, clone: RAFL14-79-K14 [AK228367]"
A_84_P796587	0.00257194	2.13544	down		gb|AK228504|ta|TA40448_3702|tc|TC380506	"Arabidopsis thaliana mRNA for hypothetical protein, complete cds, clone: RAFL15-15-H09 [AK228504]"
A_84_P803735	0.00187068	3.31136	down	GH3.17	gb|AK228663	"Arabidopsis thaliana mRNA for hypothetical protein, complete cds, clone: RAFL16-01-O21 [AK228663]"
A_84_P727828	0.00199392	4.36368	down		gb|AK228935	"Arabidopsis thaliana mRNA for hypothetical protein, complete cds, clone: RAFL16-24-N02 [AK228935]"
A_84_P750540	0.000103466	4.62341	down		gb|AK229773|ta|BT011707|tc|TC393984	"Arabidopsis thaliana mRNA for hypothetical protein, complete cds, clone: RAFL21-67-K19 [AK229773]"
A_84_P796552	4.5492e-05	3.18341	down		gb|AK229901	"Arabidopsis thaliana mRNA for hypothetical protein, complete cds, clone: RAFL22-22-K02 [AK229901]"
A_84_P788803	0.0142946	3.28762	down	ZIP5	gb|AK229968	"Arabidopsis thaliana mRNA for hypothetical protein, complete cds, clone: RAFL22-42-M03 [AK229968]"
A_84_P793581	0.00759182	2.43904	down	AT1G70000	gb|AU226380|ta|BP565442	"AU226380 RAFL14 Arabidopsis thaliana cDNA clone RAFL14-29-L19 3', mRNA sequence [AU226380]"
A_84_P793678	0.000818257	21.0136	down	WRKY38	gb|AU231108	"AU231108 RAFL21 Arabidopsis thaliana cDNA clone RAFL21-21-O16 3', mRNA sequence [AU231108]"
A_84_P785402	0.000199411	7.87479	down		gb|AV440829	"AV440829 Arabidopsis thaliana above-ground organ two to six-week old Arabidopsis thaliana cDNA clone APZ10g08_f 3', mRNA sequence [AV440829]"
A_84_P801239	0.00778068	8.46592	down	GSTF7	gb|AV441238	"AV441238 Arabidopsis thaliana above-ground organ two to six-week old Arabidopsis thaliana cDNA clone APZ36c02_f 3', mRNA sequence [AV441238]"
A_84_P723351	0.00148678	6.17334	down		gb|AV442348	"AV442348 Arabidopsis thaliana above-ground organ two to six-week old Arabidopsis thaliana cDNA clone APZ48c05_r 5', mRNA sequence [AV442348]"
A_84_P786467	0.00146357	22.7538	down	AT2G37870	gb|AV783755	"AV783755 RAFL5 Arabidopsis thaliana cDNA clone RAFL05-12-N10 3', mRNA sequence [AV783755]"
A_84_P799545	0.0109406	3.43312	down	AT2G30540	gb|AV785457	"AV785457 RAFL6 Arabidopsis thaliana cDNA clone RAFL06-16-I12 3', mRNA sequence [AV785457]"
A_84_P857864	0.00348952	2.78279	down		ta|AV786366	Unknown
A_84_P793763	0.00809028	2.586	down	AT3G57020	gb|AV787195|tc|TC396641	"AV787195 RAFL6 Arabidopsis thaliana cDNA clone RAFL06-74-I10 3', mRNA sequence [AV787195]"
A_84_P793753	0.00162929	4.38331	down		gb|AV796960	"AV796960 RAFL9 Arabidopsis thaliana cDNA clone RAFL09-10-E04 3', mRNA sequence [AV796960]"
A_84_P799565	0.00027459	4.43293	down	AT1G21100	gb|AV806701	"AV806701 RAFL9 Arabidopsis thaliana cDNA clone RAFL09-47-J22 3', mRNA sequence [AV806701]"
A_84_P751391	0.00023554	152.505	down		gb|AY087114|ta|TA49718_3702|tc|TC392551	"Arabidopsis thaliana clone 31878 mRNA, complete sequence [AY087114]"
A_84_P750177	0.00973542	4.31626	down		gb|AY090969|ta|TA51412_3702|ta|N37888|tc|TC392217	Arabidopsis thaliana At1g70885 mRNA sequence [AY090969]
A_84_P10696	0.00247978	4.06719	down		gb|AY099820|ta|TA51140_3702|ta|DR289548|tc|TC393894	"Arabidopsis thaliana putative disease resistance protein (At2g24160) mRNA, complete cds [AY099820]"
A_84_P852081	0.007139	4.42246	down		ta|BE037594|tc|TC394367	"Rep: Prolyl carboxypeptidase like protein - Arabidopsis thaliana (Mouse-ear cress), partial (49%) [TC394367]"
A_84_P858671	0.00876518	3.07224	down		ta|BE038108|tc|TC398829	"Rep: Protein DEHYDRATION-INDUCED 19 - Arabidopsis thaliana (Mouse-ear cress), partial (71%) [TC398829]"
A_84_P785182	0.0211749	4.58471	down	AT1G66100	gb|BE038685	"AB04A10 AB Arabidopsis thaliana cDNA 5' similar to thionin variant, mRNA sequence [BE038685]"
A_84_P789317	0.0182055	2.97056	down		gb|BE039502|ta|TA46301_3702|tc|TC386507|tc|TC396989	"AC04F02 AC Arabidopsis thaliana cDNA 5', mRNA sequence [BE039502]"
A_84_P853100	0.0102141	8.31882	down		ta|BE521788|ta|BE524452|tc|TC395109	"Rep: SNF4b - Medicago truncatula (Barrel medic), partial (24%) [TC395109]"
A_84_P861161	0.00357376	2.87738	down		ta|BE662935|tc|TC401006	"Rep: Reticuline oxidase-like protein precursor - Arabidopsis thaliana (Mouse-ear cress), partial (39%) [TC401006]"
A_84_P794692	0.0171068	5.00152	down		gb|BP567747	"BP567747 RAFL14 Arabidopsis thaliana cDNA clone RAFL14-59-E05 3', mRNA sequence [BP567747]"
A_84_P804043	0.0199143	3.22199	down	ATDCI1	gb|BP569890	"BP569890 RAFL14 Arabidopsis thaliana cDNA clone RAFL14-70-E03 3', mRNA sequence [BP569890]"
A_84_P610040	0.000920118	13.8087	down	EMB2744	gb|BP570450|ta|TA36386_3702|ta|BP580652|ta|BP564126	"BP570450 RAFL14 Arabidopsis thaliana cDNA clone RAFL14-72-K09 3', mRNA sequence [BP570450]"
A_84_P794737	0.0130535	2.20775	down	AT4G08850	gb|BP575122	"BP575122 RAFL14 Arabidopsis thaliana cDNA clone RAFL14-90-M15 3', mRNA sequence [BP575122]"
A_84_P794791	0.0142693	7.53603	down		gb|BP582521	"BP582521 RAFL14 Arabidopsis thaliana cDNA clone RAFL14-36-J17 3', mRNA sequence [BP582521]"
A_84_P863393	0.000756784	3.2073	down		ta|BP589684	Unknown
A_84_P794842	0.00496703	2.0194	down	AT3G21690	gb|BP590545	"BP590545 RAFL15 Arabidopsis thaliana cDNA clone RAFL15-11-D19 3', mRNA sequence [BP590545]"
A_84_P785076	0.00867022	4.98342	down	AT2G21820	gb|BP591690	"BP591690 RAFL15 Arabidopsis thaliana cDNA clone RAFL15-15-K07 3', mRNA sequence [BP591690]"
A_84_P795046	0.00537488	6.51376	down	AT2G18690	gb|BP619218	"BP619218 RAFL16 Arabidopsis thaliana cDNA clone RAFL16-31-H21 3', mRNA sequence [BP619218]"
A_84_P795124	0.000121044	9.65405	down	AT2G41730	gb|BP630682|ta|TA43897_3702	"BP630682 RAFL17 Arabidopsis thaliana cDNA clone RAFL17-20-P21 3', mRNA sequence [BP630682]"
A_84_P799847	0.014628	2.78938	down		ta|BP648270	Unknown
A_84_P862307	0.0131388	11.3921	down		ta|BP650713|ta|BP640355|tc|TC404440	"Rep: Em protein - Arabidopsis thaliana (Mouse-ear cress), partial (70%) [TC404440]"
A_84_P861401	0.029628	2.22769	down		ta|BP651222|tc|TC401536	"Rep: Photosystem II core complex proteins psbY, chloroplast precursor (L- arginine-metabolizing enzyme) (L-AME) [Contains: Photosystem II protein psbY-1 (psbY-A1); Photosystem II protein psbY-2 (psbY-A2)] - Spinacia oleracea (Spinach), partial (42%) [TC401536]"
A_84_P799851	0.0263898	7.52966	down		gb|BP651294|ta|BP651974	"BP651294 RAFL19 Arabidopsis thaliana cDNA clone RAFL19-88-G09 3', mRNA sequence [BP651294]"
A_84_P862135	0.0348504	3.0945	down		ta|BP654252	Unknown
A_84_P795325	0.00721352	3.16221	down	GASA3	gb|BP657164	"BP657164 RAFL19 Arabidopsis thaliana cDNA clone RAFL19-30-B06 3', mRNA sequence [BP657164]"
A_84_P847982	0.0459389	4.25793	down		ta|BP666105|tc|TC388969	"Rep: Elongation factor Tu, chloroplast precursor - Glycine max (Soybean), partial (59%) [TC388969]"
A_84_P800587	0.000332999	2.07904	down	COR414-TM1	gb|BP666146	"BP666146 RAFL21 Arabidopsis thaliana cDNA clone RAFL21-18-M07 3', mRNA sequence [BP666146]"
A_84_P785407	0.0055497	6.49948	down	AT1G76960	gb|BP669324	"BP669324 RAFL21 Arabidopsis thaliana cDNA clone RAFL21-30-H24 3', mRNA sequence [BP669324]"
A_84_P794011	0.00366026	7.31308	down	PR5	gb|BP780265	"BP780265 RAFL7 Arabidopsis thaliana cDNA clone RAFL07-72-B19 3', mRNA sequence [BP780265]"
A_84_P850790	1.50084e-05	11.0608	down		ta|BP783345|ta|AK221593|tc|TC373614	Unknown
A_84_P792304	0.00220441	3.47837	down	AT5G65140	gb|BP792969	"BP792969 RAFL7 Arabidopsis thaliana cDNA clone RAFL07-54-E09 3', mRNA sequence [BP792969]"
A_84_P853428	0.00328715	5.52021	down		ta|BP803304|ta|BP862495|tc|TC395283	"Rep: Uclacyanin-2 precursor - Arabidopsis thaliana (Mouse-ear cress), partial (28%) [TC395283]"
A_84_P855846	0.00906344	2.78524	down		ta|BP808826|ta|BP808864|tc|TC396908	"Rep: Auxin efflux carrier component 4 - Arabidopsis thaliana (Mouse-ear cress), partial (19%) [TC396908]"
A_84_P858429	0.0100792	3.89932	down		ta|BP837077	Unknown
A_84_P791713	0.0335602	2.20812	down	EDA21	gb|BP842513|gb|AK221753|tc|TC384783	"BP842513 RAFL21 Arabidopsis thaliana cDNA clone RAFL21-55-B14 5', mRNA sequence [BP842513]"
A_84_P857773	0.00424818	2.98991	down		ta|BP858310|tc|TC398147	"Rep: Uncharacterized protein At1g23310.2 - Arabidopsis thaliana (Mouse-ear cress), partial (22%) [TC398147]"
A_84_P857268	0.0116114	5.46526	down		ta|BP868658	Unknown
A_84_P16647	0.00204633	7.32495	down		gb|BT000466|ta|TA48206_3702|tc|TC360461|tc|TC360616	"Arabidopsis thaliana putative disease resistance protein (At4g13900) mRNA, complete cds [BT000466]"
A_84_P796287	0.0046578	2.44977	down		gb|BT025690	Arabidopsis thaliana [BT025690]
A_84_P840327	0.0232497	4.34707	down	AT1G78410	gb|BX816295|ta|TA43163_3702|tc|NP215144	Arabidopsis thaliana Full-length cDNA Complete sequence from clone GSLTPGH3ZB09 of Hormone Treated Callus of strain col-0 of Arabidopsis thaliana (thale cress) [BX816295]
A_84_P799503	0.00163681	18.837	down	AT1G20740	gb|BX817216|ta|CNS0AE9I	Arabidopsis thaliana Full-length cDNA Complete sequence from clone GSLTPGH93ZD01 of Hormone Treated Callus of strain col-0 of Arabidopsis thaliana (thale cress) [BX817216]
A_84_P790594	0.0143515	2.56929	down		gb|BX820279|ta|CNS0A8KQ	Arabidopsis thaliana Full-length cDNA Complete sequence from clone GSLTPGH17ZC07 of Hormone Treated Callus of strain col-0 of Arabidopsis thaliana (thale cress) [BX820279]
A_84_P851921	0.0151062	2.55609	down	AT3G29240	gb|BX822927|ta|TA29610_3702|tc|TC394229	Arabidopsis thaliana Full-length cDNA Complete sequence from clone GSLTFB73ZE03 of Flowers and buds of strain col-0 of Arabidopsis thaliana (thale cress) [BX822927]
A_84_P786027	0.000858205	4.69252	down	DMR6	gb|BX832525|ta|TA35850_3702	Arabidopsis thaliana Full-length cDNA Complete sequence from clone GSLTPGH78ZH03 of Hormone Treated Callus of strain col-0 of Arabidopsis thaliana (thale cress) [BX832525]
A_84_P791097	0.00149514	3.02713	down		gb|BX832756|ta|CNS09YN3|ta|CB253842	Arabidopsis thaliana Full-length cDNA Complete sequence from clone GSLTPGH9ZA07 of Hormone Treated Callus of strain col-0 of Arabidopsis thaliana (thale cress) [BX832756]
A_84_P790828	0.0280226	11.272	down	ATEXPA25	gb|BX832887|ta|CNS0A0DQ	Arabidopsis thaliana Full-length cDNA Complete sequence from clone GSLTSIL1ZC12 of Silique of strain col-0 of Arabidopsis thaliana (thale cress) [BX832887]
A_84_P794574	0.0154249	3.44503	down	AT3G55070	gb|BX835054	"BX835054 Arabidopsis thaliana Silique Col-0 Arabidopsis thaliana cDNA clone GSLTSIL73ZB04 3PRIM, mRNA sequence [BX835054]"
A_84_P801932	0.00146653	10.0713	down	AT3G48850	gb|BX835874	"BX835874 Arabidopsis thaliana Hormone Treated Callus Col-0 Arabidopsis thaliana cDNA clone GSLTPGH94ZE06 3PRIM, mRNA sequence [BX835874]"
A_84_P802001	0.0106186	2.49634	down	AT1G19860	gb|BX836279	"BX836279 Arabidopsis thaliana Hormone Treated Callus Col-0 Arabidopsis thaliana cDNA clone GSLTPGH94ZA08 3PRIM, mRNA sequence [BX836279]"
A_84_P794569	0.0119022	4.75998	down	ATGSTU4	gb|BX836376	"BX836376 Arabidopsis thaliana Silique Col-0 Arabidopsis thaliana cDNA clone GSLTSIL88ZB03 3PRIM, mRNA sequence [BX836376]"
A_84_P802228	9.93419e-05	2.82843	down		gb|BX836657	"BX836657 Arabidopsis thaliana Flowers and buds Col-0 Arabidopsis thaliana cDNA clone GSLTFB9ZG05 3PRIM, mRNA sequence [BX836657]"
A_84_P856923	0.0102443	2.41043	down		ta|BX836840|tc|TC397624	"Rep: TRNA-dihydrouridine synthase B - Campylobacter jejuni subsp. jejuni serotype O:23/36 (strain 81-176), partial (6%) [TC397624]"
A_84_P855123	0.00663584	2.58193	down		ta|BX837497|tc|TC396515	"Rep: 3-oxoacyl-[acyl-carrier-protein] reductase, chloroplast precursor - Arabidopsis thaliana (Mouse-ear cress), partial (64%) [TC396515]"
A_84_P852792	0.047726	2.029	down		ta|BX837570	Unknown
A_84_P861257	0.00831696	4.07844	down		ta|BX838768|tc|TC401110	"Rep: Cysteine proteinase RD19A - Arabidopsis thaliana (Mouse-ear cress), partial (69%) [TC401110]"
A_84_P794496	0.000955417	3.3983	down	AT4G16680	gb|BX839000	"BX839000 Arabidopsis thaliana Adult vegetative tissue Col-0 Arabidopsis thaliana cDNA clone GSLTLS62ZC08 5PRIM, mRNA sequence [BX839000]"
A_84_P785972	8.80833e-05	36.3761	down		ta|CB185526	Unknown
A_84_P849049	5.26991e-05	3.88602	down		ta|CB185540|tc|TC390759	"Rep: Zinc finger AN1 domain-containing stress-associated protein 12 - Arabidopsis thaliana (Mouse-ear cress), partial (76%) [TC390759]"
A_84_P799229	0.00211193	5.44186	down	AT2G47130	gb|CB253475	"96-E012994-019-004-P23-SP6r MPIZ-ADIS-019 Arabidopsis thaliana cDNA clone MPIZp768P234Q 3-PRIME, mRNA sequence [CB253475]"
A_84_P791084	0.000472715	3.07631	down		gb|CB253682|ta|TA51136_3702|tc|TC392072	"91-E010741-019-001-F12-T7R MPIZ-ADIS-019 Arabidopsis thaliana cDNA clone MPIZp768F121Q 5-PRIME, mRNA sequence [CB253682]"
A_84_P795506	0.0244345	2.43429	down		gb|CB254653	"63-E015394-019-006-N16-T7R MPIZ-ADIS-019 Arabidopsis thaliana cDNA clone MPIZp768N166Q 5-PRIME, mRNA sequence [CB254653]"
A_84_P714928	0.0106755	2.12344	down		ta|CB262439|tc|TC391587	Unknown
A_84_P801776	0.00171382	2.30397	down	AT2G14620	gb|CD529888	"04H21 Arabidopsis Leaf Senescence Library Arabidopsis thaliana cDNA 3', mRNA sequence [CD529888]"
A_84_P794334	0.00213213	22.7958	down	AT4G21830	gb|CD530941	"08K22 Arabidopsis Leaf Senescence Library Arabidopsis thaliana cDNA 3', mRNA sequence [CD530941]"
A_84_P848350	0.000549711	13.9401	down		ta|CD531672|tc|TC389601	"Rep: Cysteine-rich receptor-like protein kinase 14 precursor - Arabidopsis thaliana (Mouse-ear cress), partial (21%) [TC389601]"
A_84_P803984	0.032717	3.48967	down	SAG12	gb|CD531912	"12I12 Arabidopsis Leaf Senescence Library Arabidopsis thaliana cDNA 3', mRNA sequence [CD531912]"
A_84_P799685	0.00186494	3.38401	down		gb|CD532728|ta|TA32582_3702|ta|CD534562|ta|BP659285	"28I22 Arabidopsis Leaf Senescence Library Arabidopsis thaliana cDNA 3', mRNA sequence [CD532728]"
A_84_P794374	0.00241518	2.2615	down	WES1	gb|CD533049|ta|BP617179	"29O2 Arabidopsis Leaf Senescence Library Arabidopsis thaliana cDNA 3', mRNA sequence [CD533049]"
A_84_P845171	0.00773843	9.39239	down	DFR	gb|CD533642|tc|TC372473	"32O9 Arabidopsis Leaf Senescence Library Arabidopsis thaliana cDNA 3', mRNA sequence [CD533642]"
A_84_P860420	0.0183053	2.09455	down		ta|CF773923|tc|TC400302	"Rep: Chromosome chr1 scaffold_22, whole genome shotgun sequence - Vitis vinifera (Grape), partial (11%) [TC400302]"
A_84_P802344	0.027056	3.37912	down		gb|CK119851|ta|TA52805_3702|tc|TC389771	"210j07.p1 AtM1 Arabidopsis thaliana cDNA clone MPMGp2011J07210 5-PRIME, mRNA sequence [CK119851]"
A_84_P564973	0.0435893	2.02953	down		ta|DQ069837|tc|TC384392	"Rep: Retroelement pol polyprotein - Arabidopsis thaliana (Mouse-ear cress), partial (12%) [TC384392]"
A_84_P795880	7.08353e-05	3.291	down		gb|DQ108742	Arabidopsis thaliana clone 15522 mRNA sequence [DQ108742]
A_84_P862018	0.000709563	2.29519	down		ta|DR229968	Unknown
A_84_P795946	0.00421181	4.02787	down	AT5G40690	gb|DR233755	"955668 CERES-148 Arabidopsis thaliana cDNA clone 151965 5', mRNA sequence [DR233755]"
A_84_P849261	0.0144831	2.08585	down		ta|DR271954|ta|DR271955|tc|TC391109	"Rep: LOB domain-containing protein 41 - Arabidopsis thaliana (Mouse-ear cress), partial (32%) [TC391109]"
A_84_P804259	0.00303128	5.60951	down		gb|DR339542	"151896 CERES-148 Arabidopsis thaliana cDNA clone 118921 5', mRNA sequence [DR339542]"
A_84_P853638	0.0115169	3.05209	down		ta|DR348682|ta|DR381704|tc|TC395436	Unknown
A_84_P787584	0.0161846	2.17747	down	BHLH101	gb|DR749601	"88-L020255-065-002-H11-SeLB MPIZ-ADIS-065g Arabidopsis thaliana cDNA clone 002-H11, mRNA sequence [DR749601]"
A_84_P788901	0.00119296	2.09565	down	ATMYB0	gb|DR749701	"34-L022591-065-012-B02-SeLB MPIZ-ADIS-065b Arabidopsis thaliana cDNA clone 012-B02, mRNA sequence [DR749701]"
A_84_P784884	0.0057032	3.82472	down	MYB14	gb|DR750471	"53-L021131-065-005-E07-SeLB MPIZ-ADIS-065d Arabidopsis thaliana cDNA clone 005-E07, mRNA sequence [DR750471]"
A_84_P790790	0.0108225	6.88813	down	ATHB40	gb|DR750552	"51-L021586-065-006-B12S-SeLB MPIZ-ADIS-065d Arabidopsis thaliana cDNA clone 006-B12, mRNA sequence [DR750552]"
A_84_P792335	0.00501572	8.39716	down	PHE1	gb|DR750947	"31-L022530-065-010-G04-SeLB MPIZ-ADIS-065d Arabidopsis thaliana cDNA clone 010-G04, mRNA sequence [DR750947]"
A_84_P784350	0.00664688	4.96722	down	AtMYB45	gb|DR751301	"13-L022343-065-009-E02-SeLB MPIZ-ADIS-065d Arabidopsis thaliana cDNA clone 009-E02, mRNA sequence [DR751301]"
A_84_P792326	0.0201468	11.0057	down	AT1G54445	gb|EF182863	Arabidopsis thaliana clone asmbl_2950 defensin-like mRNA sequence [EF182863]
A_84_P791149	0.00016549	2.29762	down		gb|EF183205|ta|TA50255_3702|tc|TC374362	Arabidopsis thaliana clone asmbl_2510 unknown mRNA sequence [EF183205]
A_84_P726904	0.00606289	2.43203	down	AT1G55205	gb|EF183223|tc|TC395976|tc|TC394449|tc|TC393144	Arabidopsis thaliana clone asmbl_2993 unknown mRNA sequence [EF183223]
A_84_P796446	0.00333606	3.89528	down	AT3G27350	gb|EF183426|tc|TC384259	Arabidopsis thaliana clone asmbl_9684 unknown mRNA sequence [EF183426]
A_84_P802736	0.0123876	4.52396	down		gb|EG418987|tc|TC405018	"AYAJA77TR pooled cDNA populations Arabidopsis thaliana cDNA, mRNA sequence [EG418987]"
A_84_P802763	0.0380496	2.2029	down		gb|EG418992	"AYAJA82TF pooled cDNA populations Arabidopsis thaliana cDNA, mRNA sequence [EG418992]"
A_84_P791680	0.0121515	3.2929	down	AT4G06536	gb|EG423901	"AYALW29TR pooled cDNA populations Arabidopsis thaliana cDNA, mRNA sequence [EG423901]"
A_84_P796900	0.0232323	4.71676	down	AT1G30850	gb|EG428284	"AYALO79TFB pooled cDNA populations Arabidopsis thaliana cDNA, mRNA sequence [EG428284]"
A_84_P761961	0.0174465	2.06445	down		gb|EG431983|ta|DQ446731|tc|TC394022	"AYALC59TF pooled cDNA populations Arabidopsis thaliana cDNA, mRNA sequence [EG431983]"
A_84_P713249	0.00854547	11.113	down	AT5G08505	gb|EG446556|tc|TC382571	"AYAHN48TF pooled cDNA populations Arabidopsis thaliana cDNA, mRNA sequence [EG446556]"
A_84_P797450	0.0116018	2.86833	down	AT2G14290	gb|EG453801	"AYAVL58TR pooled cDNA populations Arabidopsis thaliana cDNA, mRNA sequence [EG453801]"
A_84_P797509	0.00405383	3.97953	down	AT1G09176	gb|EG455700	"AYAVG02TR pooled cDNA populations Arabidopsis thaliana cDNA, mRNA sequence [EG455700]"
A_84_P797556	0.00545505	3.08314	down		gb|EG457338|tc|TC391717	"AYAVW60TF pooled cDNA populations Arabidopsis thaliana cDNA, mRNA sequence [EG457338]"
A_84_P797570	0.018108	2.03642	down	AT3G09490	gb|EG457515	"AYAWJ91TF pooled cDNA populations Arabidopsis thaliana cDNA, mRNA sequence [EG457515]"
A_84_P702092	0.0155558	2.45716	down		gb|EG485864	"AYASN86TR pooled cDNA populations Arabidopsis thaliana cDNA, mRNA sequence [EG485864]"
A_84_P765683	0.00139869	13.8901	down		gb|EG511673|ta|BE662940|tc|TC359907|tc|TC402497	"AYBII19TR pooled cDNA populations Arabidopsis thaliana cDNA, mRNA sequence [EG511673]"
A_84_P754548	0.001611	2.03924	down		gb|EG514956|tc|TC381432|tc|TC380916|tc|TC377891	"AYBJM73TR pooled cDNA populations Arabidopsis thaliana cDNA, mRNA sequence [EG514956]"
A_84_P792159	0.0179972	3.88949	down	AT5G53710	gb|EG519932	"AYBIQ27TF pooled cDNA populations Arabidopsis thaliana cDNA, mRNA sequence [EG519932]"
A_84_P799018	0.00062429	2.09929	down		gb|EG520947	"AYBKU70TF pooled cDNA populations Arabidopsis thaliana cDNA, mRNA sequence [EG520947]"
A_84_P799071	0.00293437	3.38867	down		gb|EG521973	"AYBET47TF pooled cDNA populations Arabidopsis thaliana cDNA, mRNA sequence [EG521973]"
A_84_P762972	0.000575007	4.34338	down		gb|ES444444|tc|TC361875	"RWM_NL_0171_613 Arabidopsis thaliana Col-0 RACE (RWM_NL_2007) Arabidopsis thaliana cDNA clone RWM_NL_0171 3', mRNA sequence [ES444444]"
A_84_P856579	0.00332481	2.69702	down		ta|H36035	Unknown
A_84_P856511	0.0289628	2.38138	down		ta|H36698|ta|H36584|tc|TC397340	"Rep: ThiJ-like protein - Brassica rapa subsp. pekinensis (Chinese cabbage), partial (23%) [TC397340]"
A_84_P761066	0.010462	15.6125	down	AT3G05741	ref|NM_001035569|gb|EF182986|ta|TA53088_3702|tc|TC391928	"Arabidopsis thaliana enzyme inhibitor/ pectinesterase (AT3G05741) mRNA, complete cds [NM_001035569]"
A_84_P855440	0.0483774	2.0769	down	AT3G15450	ref|NM_001035625|ref|NM_112413|ref|NM_001035624|ta|TA25812_3702	"Arabidopsis thaliana unknown protein (AT3G15450) mRNA, complete cds [NM_001035625]"
A_84_P87549	0.000101588	2.12523	down	HYH	ref|NM_001035640|ref|NM_180273|ref|NM_001084700|ref|NM_180274	"Arabidopsis thaliana HYH (HY5-HOMOLOG); DNA binding / transcription factor (HYH) mRNA, complete cds [NM_001035640]"
A_84_P870349	0.00864695	12.6248	down	MYB15	ref|NM_001035670|ref|NM_113226|gb|BX824489|ta|TA36341_3702	"Arabidopsis thaliana MYB15 (MYB DOMAIN PROTEIN 15); DNA binding / transcription factor (MYB15) mRNA, complete cds [NM_001035670]"
A_84_P22140	0.00998849	10.6962	down	MYB15	ref|NM_001035670|ref|NM_113226|ta|TA36341_3702|ta|TA36342_3702	"Arabidopsis thaliana MYB15 (MYB DOMAIN PROTEIN 15); DNA binding / transcription factor (MYB15) mRNA, complete cds [NM_001035670]"
A_84_P761218	0.0135449	14.8607	down	LCR30	ref|NM_001035725|tc|NP1659032	"Arabidopsis thaliana LCR30 (Low-molecular-weight cysteine-rich 30) (LCR30) mRNA, complete cds [NM_001035725]"
A_84_P19356	0.0136731	6.43654	down	FAR4	ref|NM_001035732|ref|NM_114322|ta|TA53018_3702|ta|TA48663_3702	"Arabidopsis thaliana FAR4 (FATTY ACID REDUCTASE 4); binding / catalytic/ oxidoreductase, acting on the CH-CH group of donors (FAR4) mRNA, complete cds [NM_001035732]"
A_84_P869953	0.0141771	5.79771	down	FAR4	ref|NM_001035732|ref|NM_114322|ta|TA48663_3702|ta|TA53018_3702	"Arabidopsis thaliana FAR4 (FATTY ACID REDUCTASE 4); binding / catalytic/ oxidoreductase, acting on the CH-CH group of donors (FAR4) mRNA, complete cds [NM_001035732]"
A_84_P761129	0.0190031	3.59783	down	LCR48	ref|NM_001035753|gb|EF182814	"Arabidopsis thaliana LCR48 (Low-molecular-weight cysteine-rich 48) (LCR48) mRNA, complete cds [NM_001035753]"
A_84_P761227	0.0398466	4.08241	down	LCR8	ref|NM_001035832|tc|NP1658953	"Arabidopsis thaliana LCR8 (Low-molecular-weight cysteine-rich 8) (LCR8) mRNA, complete cds [NM_001035832]"
A_84_P761192	0.00384424	7.79435	down	LCR52	ref|NM_001035833|tc|NP1658952	"Arabidopsis thaliana LCR52 (Low-molecular-weight cysteine-rich 52) (LCR52) mRNA, complete cds [NM_001035833]"
A_84_P761225	0.00255431	17.7551	down	LCR53	ref|NM_001035834|tc|NP1658951	"Arabidopsis thaliana LCR53 (Low-molecular-weight cysteine-rich 53) (LCR53) mRNA, complete cds [NM_001035834]"
A_84_P757257	0.0022182	37.0331	down	LCR73	ref|NM_001035875|gb|AY803261	"Arabidopsis thaliana LCR73 (Low-molecular-weight cysteine-rich 73) (LCR73) mRNA, complete cds [NM_001035875]"
A_84_P752604	0.000925002	3.85399	down	AT1G09500	ref|NM_001035935|ref|NM_179294|ref|NM_100821|ta|TA37344_3702	"Arabidopsis thaliana cinnamyl-alcohol dehydrogenase family / CAD family (AT1G09500) mRNA, complete cds [NM_001035935]"
A_84_P752907	0.0303733	25.7688	down	AT1G13605	ref|NM_001035961|gb|DQ108660|ta|TA49780_3702|tc|TC389826	"Arabidopsis thaliana unknown protein (AT1G13605) mRNA, complete cds [NM_001035961]"
A_84_P752873	0.0176086	51.7418	down	AT1G13609	ref|NM_001035964|gb|EF183402|tc|TC399328	"Arabidopsis thaliana unknown protein (AT1G13609) mRNA, complete cds [NM_001035964]"
A_84_P752914	0.0270365	3.28177	down	AT1G13755	ref|NM_001035966|gb|EF182779|ta|CNS0AE4J|tc|TC394263	"Arabidopsis thaliana unknown protein (AT1G13755) mRNA, complete cds [NM_001035966]"
A_84_P752886	0.00958281	31.5673	down	AT1G24062	ref|NM_001036010|gb|EF182856|tc|TC396442|tc|TC396593	"Arabidopsis thaliana unknown protein (AT1G24062) mRNA, complete cds [NM_001036010]"
A_84_P22884	0.00552209	2.09884	down	MYB116	ref|NM_001036014|ref|NM_102344|gb|AF334815|ta|TA47697_3702	"Arabidopsis thaliana MYB116 (myb domain protein 116); DNA binding / transcription factor (MYB116) mRNA, complete cds [NM_001036014]"
A_84_P818959	0.000989689	2.10752	down	AT1G33110	ref|NM_001036056|ref|NM_103045|ta|TA34434_3702|ta|TA34435_3702	"Arabidopsis thaliana MATE efflux family protein (AT1G33110) mRNA, complete cds [NM_001036056]"
A_84_P752771	0.0404216	4.5116	down	AT1G49715	ref|NM_001036086|ref|NM_001036199|gb|EF182801|tc|TC396063	"Arabidopsis thaliana unknown protein (AT1G49715) mRNA, complete cds [NM_001036086]"
A_84_P752834	0.0245399	6.57504	down	AT1G54445	ref|NM_001036113|tc|NP1658757	"Arabidopsis thaliana unknown protein (AT1G54445) mRNA, complete cds [NM_001036113]"
A_84_P752801	0.0400315	4.50925	down	AT1G58055	ref|NM_001036127|gb|EF182797|tc|TC398608|tc|TC397447	"Arabidopsis thaliana unknown protein (AT1G58055) mRNA, complete cds [NM_001036127]"
A_84_P757357	0.00253264	5.83369	down	SCRL4	ref|NM_001036136|gb|EG521513|gb|EF182798|tc|TC388698	"Arabidopsis thaliana SCRL4 (SCR-Like 4) (SCRL4) mRNA, complete cds [NM_001036136]"
A_84_P752807	0.00788462	5.13605	down	SCRL4	ref|NM_001036136|gb|EF182798|tc|TC396662	"Arabidopsis thaliana SCRL4 (SCR-Like 4) (SCRL4) mRNA, complete cds [NM_001036136]"
A_84_P714989	0.0371674	33.0515	down	AT1G61688	ref|NM_001036141|gb|EF182936|ta|DQ487453|tc|TC383526	"Arabidopsis thaliana unknown protein (AT1G61688) mRNA, complete cds [NM_001036141]"
A_84_P151538	0.0164827	4.22452	down	ATSUC7	ref|NM_001036165|ref|NM_105328|gb|AK176510|ta|TA48001_3702	"Arabidopsis thaliana ATSUC7 (Sucrose-proton symporter 7); carbohydrate transmembrane transporter/ sucrose:hydrogen symporter/ sugar:hydrogen sympor_ (ATSUC7) mRNA, complete cds [NM_001036165]"
A_84_P752711	0.0445317	4.67075	down	LCR65	ref|NM_001036199|ref|NM_001036086|gb|EF182801|tc|TC396063	"Arabidopsis thaliana LCR65 (Low-molecular-weight cysteine-rich 65) (LCR65) mRNA, complete cds [NM_001036199]"
A_84_P757185	0.0210185	9.68079	down	SCRL15	ref|NM_001036249|tc|NP1658649	"Arabidopsis thaliana SCRL15 (SCR-Like 15) (SCRL15) mRNA, complete cds [NM_001036249]"
A_84_P806419	0.030963	2.40696	down	AT2G05440	ref|NM_001036253|ref|NM_001036255|ref|NM_126567|ref|NM_001036250	"Arabidopsis thaliana glycine-rich protein (AT2G05440) mRNA, complete cds [NM_001036253]"
A_84_P806384	0.02988	2.67518	down	AT2G05510	ref|NM_001036257|ref|NM_001124804|ref|NM_001036256|ref|NM_001124803	"Arabidopsis thaliana glycine-rich protein (AT2G05510) mRNA, complete cds [NM_001036257]"
A_84_P868528	0.0330061	2.59515	down	GRP-3	ref|NM_001036261|ref|NM_001124805|ref|NM_001036260|ref|NM_001036259	"Arabidopsis thaliana GRP-3 (GLYCINE-RICH PROTEIN 3) (GRP-3) mRNA, complete cds [NM_001036261]"
A_84_P757305	0.0112741	13.4678	down	LCR84	ref|NM_001036278|gb|DQ108693|ta|TA51134_3702|tc|TC395972	"Arabidopsis thaliana LCR84 (Low-molecular-weight cysteine-rich 84) (LCR84) mRNA, complete cds [NM_001036278]"
A_84_P857107	0.0134376	6.3754	down	AT2G19802	ref|NM_001036298|ref|NR_022517|gb|CB258440|gb|EF182974	"Arabidopsis thaliana unknown protein (AT2G19802) mRNA, complete cds [NM_001036298]"
A_84_P757464	0.0285615	3.48952	down	AT2G19802	ref|NM_001036298|ref|NR_022517|gb|EF182974|gb|CB258440	"Arabidopsis thaliana unknown protein (AT2G19802) mRNA, complete cds [NM_001036298]"
A_84_P757414	0.0162912	27.1765	down	LCR60	ref|NM_001036300|gb|DR237815|ta|TA51813_3702|tc|TC390598	"Arabidopsis thaliana LCR60 (Low-molecular-weight cysteine-rich 60) (LCR60) mRNA, complete cds [NM_001036300]"
A_84_P757243	0.0371242	8.22756	down	AT2G20463	ref|NM_001036301|tc|NP1658618	"Arabidopsis thaliana unknown protein (AT2G20463) mRNA, complete cds [NM_001036301]"
A_84_P757308	0.0129857	12.887	down	AT2G22345	ref|NM_001036318|tc|NP1658603	"Arabidopsis thaliana unknown protein (AT2G22345) mRNA, complete cds [NM_001036318]"
A_84_P757444	0.00196865	13.3724	down	SCRL17	ref|NM_001036337|tc|NP1658586	"Arabidopsis thaliana SCRL17 (SCR-Like 17) (SCRL17) mRNA, complete cds [NM_001036337]"
A_84_P757402	0.011813	103.865	down	LCR76	ref|NM_001036383|tc|NP1658552	"Arabidopsis thaliana LCR76 (Low-molecular-weight cysteine-rich 76) (LCR76) mRNA, complete cds [NM_001036383]"
A_84_P21963	0.0248003	4.9936	down	AT2G35380	ref|NM_001036409|ref|NM_129090|ta|TA45789_3702|tc|TC375717	"Arabidopsis thaliana peroxidase 20 (PER20) (P20) (AT2G35380) mRNA, complete cds [NM_001036409]"
A_84_P757485	0.000897559	83.7183	down	AT2G36724	ref|NM_001036419|ta|CNS09Y83|tc|TC398664	"Arabidopsis thaliana unknown protein (AT2G36724) mRNA, complete cds [NM_001036419]"
A_84_P10659	0.00707894	2.28714	down	ATHB-7	ref|NM_001036473|ref|NM_130233|ta|TA32754_3702|ta|ATATHB7	"Arabidopsis thaliana ATHB-7 (ARABIDOPSIS THALIANA HOMEOBOX 7); transcription activator/ transcription factor (ATHB-7) mRNA, complete cds [NM_001036473]"
A_84_P764848	0.00704845	8.49899	down	AT4G08028	ref|NM_001036514|tc|NP1658454	"Arabidopsis thaliana unknown protein (AT4G08028) mRNA, complete cds [NM_001036514]"
A_84_P764856	0.00526342	7.25143	down	LCR13	ref|NM_001036529|tc|NP1658443	"Arabidopsis thaliana LCR13 (Low-molecular-weight cysteine-rich 13) (LCR13) mRNA, complete cds [NM_001036529]"
A_84_P764402	0.00537982	3.82357	down	ATTPS03	ref|NM_001036574|ref|NM_117775|gb|BX826787|ta|TA37239_3702	"Arabidopsis thaliana ATTPS03; (E)-beta-ocimene synthase/ myrcene synthase (ATTPS03) mRNA, complete cds [NM_001036574]"
A_84_P847162	0.00653884	2.9986	down	ATTPS03	ref|NM_001036574|ta|CNS09YEZ|ta|AY085646|tc|TC389424	"Arabidopsis thaliana ATTPS03; (E)-beta-ocimene synthase/ myrcene synthase (ATTPS03) mRNA, complete cds [NM_001036574]"
A_84_P764764	0.00227879	10.0531	down	LCR7	ref|NM_001036591|tc|NP1658394	"Arabidopsis thaliana LCR7 (Low-molecular-weight cysteine-rich 7) (LCR7) mRNA, complete cds [NM_001036591]"
A_84_P764735	0.0276556	17.5358	down	LCR38	ref|NM_001036596|tc|NP1658391	"Arabidopsis thaliana LCR38 (Low-molecular-weight cysteine-rich 38) (LCR38) mRNA, complete cds [NM_001036596]"
A_84_P764753	0.0498304	4.55735	down	SCRL14	ref|NM_001036617|tc|NP1658374	"Arabidopsis thaliana SCRL14 (SCR-Like 14) (SCRL14) mRNA, complete cds [NM_001036617]"
A_84_P764801	0.00774006	45.9698	down	LCR61	ref|NM_001036676|ta|AY803268|tc|TC400288	"Arabidopsis thaliana LCR61 (Low-molecular-weight cysteine-rich 61) (LCR61) mRNA, complete cds [NM_001036676]"
A_84_P860582	0.00170139	2.26145	down	ABF3	ref|NM_001036708|ref|NM_179159|ref|NM_119562|ta|TA35083_3702	"Arabidopsis thaliana ABF3 (ABSCISIC ACID RESPONSIVE ELEMENTS-BINDING FACTOR 3); DNA binding / protein binding / transcription activator/ transcript_ (ABF3) mRNA, complete cds [NM_001036708]"
A_84_P104316	0.0023357	2.16652	down	ABF3	ref|NM_001036708|ref|NM_179159|ref|NM_119562|ta|TA35083_3702	"Arabidopsis thaliana ABF3 (ABSCISIC ACID RESPONSIVE ELEMENTS-BINDING FACTOR 3); DNA binding / protein binding / transcription activator/ transcript_ (ABF3) mRNA, complete cds [NM_001036708]"
A_84_P768148	0.0288194	5.53775	down	AT5G08505	ref|NM_001036781|gb|EG446556|tc|NP1658253|tc|TC382571	"Arabidopsis thaliana unknown protein (AT5G08505) mRNA, complete cds [NM_001036781]"
A_84_P16798	0.0420033	2.02795	down	AT5G13360	ref|NM_001036797|ref|NM_121339|gb|AK221567|ta|TA41684_3702	"Arabidopsis thaliana auxin-responsive GH3 family protein (AT5G13360) mRNA, complete cds [NM_001036797]"
A_84_P265780	0.00155285	3.07157	down	CO	ref|NM_001036810|ref|NM_121589|gb|AY070097|ta|TA41034_3702	"Arabidopsis thaliana CO (CONSTANS); transcription factor/ transcription regulator/ zinc ion binding (CO) mRNA, complete cds [NM_001036810]"
A_84_P768227	0.0122502	3.65812	down	AT5G19172	ref|NM_001036824|gb|BX832881|ta|CNS09YXL|tc|TC402345	"Arabidopsis thaliana unknown protein (AT5G19172) mRNA, complete cds [NM_001036824]"
A_84_P768300	0.0227485	3.49061	down	AT5G19175	ref|NM_001036825|tc|NP1658220	"Arabidopsis thaliana unknown protein (AT5G19175) mRNA, complete cds [NM_001036825]"
A_84_P768165	0.011889	2.74184	down	AT5G39365	ref|NM_001036907|tc|NP1658160	"Arabidopsis thaliana unknown protein (AT5G39365) mRNA, complete cds [NM_001036907]"
A_84_P768115	0.0116763	3.20019	down	AT5G42223	ref|NM_001036917|tc|NP1658152	"Arabidopsis thaliana unknown protein (AT5G42223) mRNA, complete cds [NM_001036917]"
A_84_P768104	0.0138528	3.2509	down	AT5G44973	ref|NM_001036935|tc|NP13352017|tc|TC399804	"Arabidopsis thaliana unknown protein (AT5G44973) mRNA, complete cds [NM_001036935]"
A_84_P768280	0.00208658	3.62045	down	AT5G46871	ref|NM_001036943|gb|EG492710|ta|AY803258|tc|TC380056	"Arabidopsis thaliana unknown protein (AT5G46871) mRNA, complete cds [NM_001036943]"
A_84_P768092	0.00058259	3.59159	down	AT5G46874	ref|NM_001036945|tc|NP1658130	"Arabidopsis thaliana unknown protein (AT5G46874) mRNA, complete cds [NM_001036945]"
A_84_P702189	0.038921	8.38785	down	AT5G46877	ref|NM_001036946|tc|NP1658129	"Arabidopsis thaliana unknown protein (AT5G46877) mRNA, complete cds [NM_001036946]"
A_84_P726920	0.0184908	2.97944	down	LCR20	ref|NM_001036947|ta|TA52453_3702|tc|TC399759	"Arabidopsis thaliana LCR20 (Low-molecular-weight cysteine-rich 20) (LCR20) mRNA, complete cds [NM_001036947]"
A_84_P729986	0.0237109	14.3049	down	LCR83	ref|NM_001036997|tc|NP1658088	"Arabidopsis thaliana LCR83 (Low-molecular-weight cysteine-rich 83) (LCR83) mRNA, complete cds [NM_001036997]"
A_84_P768273	0.0221471	24.3012	down	AT5G55131	ref|NM_001037000|tc|NP1658085	"Arabidopsis thaliana unknown protein (AT5G55131) mRNA, complete cds [NM_001037000]"
A_84_P731280	0.00508263	17.859	down	AT5G56369	ref|NM_001037005|tc|NP1658081	"Arabidopsis thaliana unknown protein (AT5G56369) mRNA, complete cds [NM_001037005]"
A_84_P768309	0.00381973	33.6511	down	AT5G62623	ref|NM_001037047|tc|NP1658050	"Arabidopsis thaliana unknown protein (AT5G62623) mRNA, complete cds [NM_001037047]"
A_84_P768241	0.0134251	12.0824	down	AT5G62627	ref|NM_001037048|tc|NP1658049	"Arabidopsis thaliana unknown protein (AT5G62627) mRNA, complete cds [NM_001037048]"
A_84_P19955	0.00233968	2.12675	down	AT1G08230	ref|NM_001084018|gb|EF183286|tc|NP169058|ta|CNS0AAUT	"Arabidopsis thaliana amino acid transporter family protein (AT1G08230) mRNA, complete cds [NM_001084018]"
A_84_P582597	0.00168578	6.62338	down	AT1G09932	ref|NM_001084031|ref|NM_179297|ta|TA46595_3702|ta|CB253388	"Arabidopsis thaliana phosphoglycerate/bisphosphoglycerate mutase-related (AT1G09932) mRNA, complete cds [NM_001084031]"
A_84_P829672	0.00390841	4.08963	down	AT1G09932	ref|NM_001084031|ref|NM_179297|ta|TA46595_3702|ta|TA52109_3702	"Arabidopsis thaliana phosphoglycerate/bisphosphoglycerate mutase-related (AT1G09932) mRNA, complete cds [NM_001084031]"
A_84_P795916	0.0429942	3.01885	down	MIF3	ref|NM_001084091|gb|EG475789|ta|DQ217608|tc|TC396978	"Arabidopsis thaliana MIF3 (MINI ZINC FINGER) (MIF3) mRNA, complete cds [NM_001084091]"
A_84_P753050	0.00753555	2.9674	down	MIF3	ref|NM_001084091|ta|DQ217608|tc|TC396978	"Arabidopsis thaliana MIF3 (MINI ZINC FINGER) (MIF3) mRNA, complete cds [NM_001084091]"
A_84_P12797	0.00251299	12.5791	down	AT1G21528	ref|NM_001084103|gb|EF183098|ta|DQ487491|tc|TC398640	"Arabidopsis thaliana unknown protein (AT1G21528) mRNA, complete cds [NM_001084103]"
A_84_P753273	0.00161005	2.28013	down	AT1G21864	ref|NM_001084107|ref|NM_001084108|gb|EF182781|gb|EF182782	"Arabidopsis thaliana unknown protein (AT1G21864) mRNA, complete cds [NM_001084107]"
A_84_P753226	0.00326356	2.63402	down	AT1G21866	ref|NM_001084108|gb|EF182782|tc|TC395027	"Arabidopsis thaliana unknown protein (AT1G21866) mRNA, complete cds [NM_001084108]"
A_84_P753203	0.0338215	2.4838	down	AT1G21925	ref|NM_001084109|ref|NM_001084110|tc|TC396226	"Arabidopsis thaliana unknown protein (AT1G21925) mRNA, complete cds [NM_001084109]"
A_84_P753824	0.000214037	2.04963	down	AT1G22885	ref|NM_001084114|ref|NM_102135|gb|DR377785|ta|TA29638_3702	"Arabidopsis thaliana unknown protein (AT1G22885) mRNA, complete cds [NM_001084114]"
A_84_P753063	0.00236129	48.7213	down	RALFL2	ref|NM_001084116|tc|NP1656829	"Arabidopsis thaliana RALFL2 (RALF-LIKE 2); signal transducer (RALFL2) mRNA, complete cds [NM_001084116]"
A_84_P707908	0.00182317	32.0008	down	RALFL3	ref|NM_001084117|gb|EF182784|tc|TC397740	"Arabidopsis thaliana RALFL3 (RALF-LIKE 3); signal transducer (RALFL3) mRNA, complete cds [NM_001084117]"
A_84_P753680	0.00136456	228.186	down	AT1G24147	ref|NM_001084124|gb|EF183136|ta|TA52907_3702|tc|TC396788	"Arabidopsis thaliana unknown protein (AT1G24147) mRNA, complete cds [NM_001084124]"
A_84_P246105	0.017683	3.56413	down	AGL64	ref|NM_001084156|gb|AY141244|tc|NP305339|tc|TC386129	"Arabidopsis thaliana AGL64 (AGAMOUS-LIKE 64); transcription factor (AGL64) mRNA, complete cds [NM_001084156]"
A_84_P753102	0.0134047	7.93947	down	AT1G30974	ref|NM_001084167|ref|NM_001123922|tc|NP229970|tc|TC398642	"Arabidopsis thaliana unknown protein (AT1G30974) mRNA, complete cds [NM_001084167]"
A_84_P753110	0.00802233	5.47876	down	AT1G54775	ref|NM_001084251|tc|NP1656694	"Arabidopsis thaliana unknown protein (AT1G54775) mRNA, complete cds [NM_001084251]"
A_84_P753137	0.0110968	19.0291	down	AT1G60913	ref|NM_001084278|tc|NP1656667	"Arabidopsis thaliana unknown protein (AT1G60913) mRNA, complete cds [NM_001084278]"
A_84_P737916	0.0218199	2.25542	down	AT2G01818	ref|NM_001084398|gb|AK229536|tc|TC384116	"Arabidopsis thaliana zinc ion binding (AT2G01818) mRNA, complete cds [NM_001084398]"
A_84_P833504	0.0326717	2.00552	down	UPS2	ref|NM_001084405|ref|NM_126403|ta|TA50759_3702|ta|DR357478	"Arabidopsis thaliana UPS2 (UREIDE PERMEASE 2) (UPS2) mRNA, complete cds [NM_001084405]"
A_84_P757642	0.00384067	11.6498	down	AT2G20605	ref|NM_001084458|tc|NP1656500	"Arabidopsis thaliana unknown protein (AT2G20605) mRNA, complete cds [NM_001084458]"
A_84_P757572	0.011173	3.53206	down	AT2G20619	ref|NM_001084460|tc|NP1656498	"Arabidopsis thaliana unknown protein (AT2G20619) mRNA, complete cds [NM_001084460]"
A_84_P757618	0.033205	7.35743	down	AT2G22145	ref|NM_001084471|tc|NP1656487	"Arabidopsis thaliana unknown protein (AT2G22145) mRNA, complete cds [NM_001084471]"
A_84_P757555	0.0175543	2.43467	down	RALFL16	ref|NM_001084528|tc|NP1656430	"Arabidopsis thaliana RALFL16 (RALF-LIKE 16); signal transducer (RALFL16) mRNA, complete cds [NM_001084528]"
A_84_P22046	0.0116835	3.56237	down	TTG2	ref|NM_001084546|ref|NM_129282|ta|TA48992_3702|tc|TC387649	"Arabidopsis thaliana TTG2 (TRANSPARENT TESTA GLABRA 2); transcription factor (TTG2) mRNA, complete cds [NM_001084546]"
A_84_P757847	0.000743119	2.58875	down	AT2G39518	ref|NM_001084554|ta|TA47837_3702|tc|TC380753	"Arabidopsis thaliana unknown protein (AT2G39518) mRNA, complete cds [NM_001084554]"
A_84_P868076	0.000283302	2.22272	down	AT2G39518	ref|NM_001084554|ta|TA47837_3702|tc|TC380753	"Arabidopsis thaliana unknown protein (AT2G39518) mRNA, complete cds [NM_001084554]"
A_84_P761467	0.0234411	22.1469	down	AT3G01324	ref|NM_001084617|gb|EG502988|tc|TC395121	"Arabidopsis thaliana unknown protein (AT3G01324) mRNA, complete cds [NM_001084617]"
A_84_P257110	0.00429932	2.00615	down	anac048	ref|NM_001084634|ref|NM_111313|gb|AY060587|ta|TA45760_3702	"Arabidopsis thaliana anac048 (Arabidopsis NAC domain containing protein 48); transcription factor (anac048) mRNA, complete cds [NM_001084634]"
A_84_P792060	0.00254458	4.56326	down	AT3G19615	ref|NM_001084720|gb|DQ108842|ta|TA46873_3702|tc|TC391982	"Arabidopsis thaliana unknown protein (AT3G19615) mRNA, complete cds [NM_001084720]"
A_84_P761897	0.00728757	3.62024	down	AT3G19615	ref|NM_001084720|tc|TC361102	"Arabidopsis thaliana unknown protein (AT3G19615) mRNA, complete cds [NM_001084720]"
A_84_P761447	0.0495052	2.14007	down	AT3G24465	ref|NM_001084737	"Arabidopsis thaliana unknown protein (AT3G24465) mRNA, complete cds [NM_001084737]"
A_84_P728421	0.0269941	21.8454	down	AT3G27425	ref|NM_001084747|tc|NP1656211	"Arabidopsis thaliana unknown protein (AT3G27425) mRNA, complete cds [NM_001084747]"
A_84_P820492	0.00501898	2.00355	down	AFP3	ref|NM_001084753|ref|NM_001035717|ref|NM_113878|ta|TA35708_3702	"Arabidopsis thaliana AFP3 (ABI FIVE BINDING PROTEIN 3) (AFP3) mRNA, complete cds [NM_001084753]"
A_84_P761464	0.000901545	22.3345	down	AT3G45243	ref|NM_001084770|tc|NP1656188	"Arabidopsis thaliana unknown protein (AT3G45243) mRNA, complete cds [NM_001084770]"
A_84_P761392	0.0028235	3.11809	down	RTFL4	ref|NM_001084783|tc|NP1656175	"Arabidopsis thaliana RTFL4 (ROTUNDIFOLIA LIKE 4) (RTFL4) mRNA, complete cds [NM_001084783]"
A_84_P764950	0.00299377	3.34013	down	AT4G22517	ref|NM_001084960|gb|EF182871|tc|TC400679	"Arabidopsis thaliana unknown protein (AT4G22517) mRNA, complete cds [NM_001084960]"
A_84_P17614	0.00149043	4.36026	down	CRK13	ref|NM_001084966|ref|NM_118450|ref|NM_179096|gb|DQ680080	"Arabidopsis thaliana protein kinase family protein (CRK13) mRNA, complete cds [NM_001084966]"
A_84_P11961	0.0465383	2.16502	down	RD26	ref|NM_001084983|ref|NM_179126|ref|NM_118875|ta|TA35018_3702	"Arabidopsis thaliana RD26 (RESPONSIVE TO DESICCATION 26); transcription activator/ transcription factor (RD26) mRNA, complete cds [NM_001084983]"
A_84_P765048	0.00192707	9.11763	down	AT4G33467	ref|NM_001085016|ref|NM_001085017|gb|EF183094|ta|TA47239_3702	"Arabidopsis thaliana unknown protein (AT4G33467) mRNA, complete cds [NM_001085016]"
A_84_P583210	0.0111744	4.61267	down	AT4G33550	ref|NM_001085019|ref|NM_119510|ta|TA49394_3702|ta|TA49393_3702	"Arabidopsis thaliana lipid binding (AT4G33550) mRNA, complete cds [NM_001085019]"
A_84_P14836	0.0140502	2.13137	down	AT4G37530	ref|NM_001085039|ref|NM_119917|ta|TA30929_3702|tc|TC381804	"Arabidopsis thaliana peroxidase, putative (AT4G37530) mRNA, complete cds [NM_001085039]"
A_84_P21462	0.00450585	5.29441	down	AT4G38560	ref|NM_001085043|ref|NM_120017|gb|AK226980|tc|TC365847	"Arabidopsis thaliana unknown protein (AT4G38560) mRNA, complete cds [NM_001085043]"
A_84_P768849	0.000417796	4.57315	down	PEP7	ref|NM_001085092|gb|EF183110|ta|TA52683_3702|tc|TC389827	"Arabidopsis thaliana PEP7 (ELICITOR PEPTIDE 7 PRECURSOR) (PEP7) mRNA, complete cds [NM_001085092]"
A_84_P548619	0.00319032	2.34308	down	SAG101	ref|NM_001085116|ref|NM_121497|ta|TA40305_3702|tc|NP1655843	"Arabidopsis thaliana SAG101 (SENESCENCE-ASSOCIATED GENE 101); carboxylesterase/ triacylglycerol lipase (SAG101) mRNA, complete cds [NM_001085116]"
A_84_P824762	0.00434241	2.25528	down	SAG101	ref|NM_001085116|ref|NM_121497|ta|TA40305_3702|tc|NP1655843	"Arabidopsis thaliana SAG101 (SENESCENCE-ASSOCIATED GENE 101); carboxylesterase/ triacylglycerol lipase (SAG101) mRNA, complete cds [NM_001085116]"
A_84_P768715	0.00153008	2.37342	down	AT5G15265	ref|NM_001085119|gb|DQ108788|ta|TA47496_3702|tc|TC391518	"Arabidopsis thaliana unknown protein (AT5G15265) mRNA, complete cds [NM_001085119]"
A_84_P768593	0.0261649	4.77559	down	AT5G34828	ref|NM_001085164|tc|NP1655795	"Arabidopsis thaliana unknown protein (AT5G34828) mRNA, complete cds [NM_001085164]"
A_84_P798038	0.000185734	78.2429	down	AT5G38197	ref|NM_001085209|gb|EG481588|tc|TC399183	"Arabidopsis thaliana unknown protein (AT5G38197) mRNA, complete cds [NM_001085209]"
A_84_P768540	0.00148584	13.2103	down	AT5G38197	ref|NM_001085209|tc|TC399183	"Arabidopsis thaliana unknown protein (AT5G38197) mRNA, complete cds [NM_001085209]"
A_84_P768781	0.00568829	2.57751	down	AT5G44568	ref|NM_001085241|ta|TA44509_3702|ta|TA44508_3702|tc|TC390649	"Arabidopsis thaliana unknown protein (AT5G44568) mRNA, complete cds [NM_001085241]"
A_84_P768857	0.0105792	3.6763	down	AT5G44572	ref|NM_001085242|gb|AK229806|ta|BP868920|tc|TC386858	"Arabidopsis thaliana unknown protein (AT5G44572) mRNA, complete cds [NM_001085242]"
A_84_P768863	0.00275561	3.17302	down	AT5G44578	ref|NM_001085244|gb|EG418336|tc|TC394650|tc|TC399213	"Arabidopsis thaliana unknown protein (AT5G44578) mRNA, complete cds [NM_001085244]"
A_84_P768931	0.00229579	4.25236	down	AT5G44582	ref|NM_001085245|gb|CB254026|tc|TC394733	"Arabidopsis thaliana unknown protein (AT5G44582) mRNA, complete cds [NM_001085245]"
A_84_P708146	0.00131571	5.50753	down	AT1G01453	ref|NM_001123735|ref|NM_001123736|gb|EF183208|tc|TC379818	"Arabidopsis thaliana unknown protein (AT1G01453) mRNA, complete cds [NM_001123735]"
A_84_P10559	0.000401913	5.91449	down	ATMPK11	ref|NM_001123738|ref|NM_100038|ta|TA51886_3702|tc|TC373142	"Arabidopsis thaliana ATMPK11; MAP kinase/ kinase (ATMPK11) mRNA, complete cds [NM_001123738]"
A_84_P754481	0.0018351	2.98512	down	AT1G05291	ref|NM_001123760|gb|EF183218|tc|TC391448|tc|TC384092	"Arabidopsis thaliana unknown protein (AT1G05291) mRNA, complete cds [NM_001123760]"
A_84_P754439	0.00170952	3.78644	down	AT1G09176	ref|NM_001123780|tc|TC390551|tc|TC385590	"Arabidopsis thaliana unknown protein (AT1G09176) mRNA, complete cds [NM_001123780]"
A_84_P754657	2.87039e-05	2.01261	down	AT1G16022	ref|NM_001123824|tc|TC394907|tc|TC380516	"Arabidopsis thaliana unknown protein (AT1G16022) mRNA, complete cds [NM_001123824]"
A_84_P754621	0.00100019	2.18054	down	AT1G17147	ref|NM_001123828|gb|CD531851|ta|TA50371_3702|tc|TC395580	"Arabidopsis thaliana unknown protein (AT1G17147) mRNA, complete cds [NM_001123828]"
A_84_P828338	0.0125765	7.12554	down	AT1G27461	ref|NM_001123893|gb|EF183162|ta|TA44835_3702|tc|TC390625	"Arabidopsis thaliana unknown protein (AT1G27461) mRNA, complete cds [NM_001123893]"
A_84_P753082	0.0154659	8.16566	down	AT1G30972	ref|NM_001123921|ref|NM_001084166|ref|NM_001123922|tc|NP229969	"Arabidopsis thaliana unknown protein (AT1G30972) mRNA, complete cds [NM_001123921]"
A_84_P754742	0.00860364	7.85973	down	AT1G30974	ref|NM_001123922|ref|NM_001123921|tc|TC398966	"Arabidopsis thaliana unknown protein (AT1G30974) mRNA, complete cds [NM_001123922]"
A_84_P754645	0.00277372	2.87779	down	AT1G31540	ref|NM_001123924|tc|TC380047|tc|TC358759	"Arabidopsis thaliana disease resistance protein (TIR-NBS-LRR class), putative (AT1G31540) mRNA, complete cds [NM_001123924]"
A_84_P843260	0.00262001	2.73425	down	AT1G31540	ref|NM_001123924|ref|NM_123995|ref|NM_124020|tc|NP313521	"Arabidopsis thaliana disease resistance protein (TIR-NBS-LRR class), putative (AT1G31540) mRNA, complete cds [NM_001123924]"
A_84_P20316	0.0258037	2.14242	down	JAZ4	ref|NM_001123978|ref|NM_103746|ref|NM_001123979|ta|TA52563_3702	"Arabidopsis thaliana JAZ4 (JASMONATE-ZIM-DOMAIN PROTEIN 4) (JAZ4) mRNA, complete cds [NM_001123978]"
A_84_P754850	0.00970054	9.41654	down	AT1G61093	ref|NM_001124051|ref|NM_148615|gb|BX817349|gb|BX818435	"Arabidopsis thaliana unknown protein (AT1G61093) mRNA, complete cds [NM_001124051]"
A_84_P754502	0.0117243	6.6624	down	AT1G62333	ref|NM_001124061|gb|EF183242|ta|TA46887_3702|ta|DR253122	"Arabidopsis thaliana unknown protein (AT1G62333) mRNA, complete cds [NM_001124061]"
A_84_P754648	0.0229158	47.9503	down	AT1G63057	ref|NM_001124069|ref|NM_001124068	"Arabidopsis thaliana unknown protein (AT1G63057) mRNA, complete cds [NM_001124069]"
A_84_P754435	0.00918296	2.10195	down	AT1G65486	ref|NM_001124079|ref|NM_001160978|ta|AV820102|tc|TC406014	"Arabidopsis thaliana unknown protein (AT1G65486) mRNA, complete cds [NM_001124079]"
A_84_P754584	0.00187909	9.82287	down	AT1G66852	ref|NM_001124089|tc|NP13347842	"Arabidopsis thaliana unknown protein (AT1G66852) mRNA, complete cds [NM_001124089]"
A_84_P727225	0.009986	2.71929	down	AT1G77525	ref|NM_001124138|tc|TC402038	"Arabidopsis thaliana unknown protein (AT1G77525) mRNA, complete cds [NM_001124138]"
A_84_P754212	0.0063365	3.08213	down	AT1G77932	ref|NM_001124143|gb|EF183273|ta|TA35079_3702|tc|TC391033	"Arabidopsis thaliana unknown protein (AT1G77932) mRNA, complete cds [NM_001124143]"
A_84_P595278	0.000424687	4.26724	down	AT2G04170	ref|NM_001124792|ref|NM_001036241|ref|NM_126454|ref|NM_001124791	"Arabidopsis thaliana meprin and TRAF homology domain-containing protein / MATH domain-containing protein (AT2G04170) mRNA, complete cds [NM_001124792]"
A_84_P828544	0.00139538	3.90885	down	AT2G04170	ref|NM_001124792|ref|NM_001036241|ref|NM_126454|ref|NM_001124791	"Arabidopsis thaliana meprin and TRAF homology domain-containing protein / MATH domain-containing protein (AT2G04170) mRNA, complete cds [NM_001124792]"
A_84_P854289	0.000308764	17.479	down	GRP3S	ref|NM_001124801|ref|NM_126561|gb|BE038997|ta|TA26159_3702	"Arabidopsis thaliana GRP3S (GLYCINE-RICH PROTEIN 3 SHORT ISOFORM) (GRP3S) mRNA, complete cds [NM_001124801]"
A_84_P758597	0.00976752	2.10967	down	AT2G22942	ref|NM_001124893|tc|NP13348507	"Arabidopsis thaliana growth factor (AT2G22942) mRNA, complete cds [NM_001124893]"
A_84_P11679	0.0127773	4.91301	down	AT2G23680	ref|NM_001124901|ref|NM_127931|ta|TA47398_3702|tc|TC392682	"Arabidopsis thaliana stress-responsive protein, putative (AT2G23680) mRNA, complete cds [NM_001124901]"
A_84_P17282	0.0147025	2.25996	down	AT2G27700	ref|NM_001124927|ref|NM_128329|gb|DQ653025|ta|DQ446572	"Arabidopsis thaliana eukaryotic translation initiation factor 2 family protein / eIF-2 family protein (AT2G27700) mRNA, complete cds [NM_001124927]"
A_84_P758032	0.00877278	2.12975	down	AT2G38195	ref|NM_001124996|ref|NM_001124995|ref|NM_129379|ta|TA41756_3702	"Arabidopsis thaliana protein binding / zinc ion binding (AT2G38195) mRNA, complete cds [NM_001124996]"
A_84_P758412	0.000104162	4.42533	down	AT2G41342	ref|NM_001125023|gb|EF183372|tc|TC393745	"Arabidopsis thaliana unknown protein (AT2G41342) mRNA, complete cds [NM_001125023]"
A_84_P758593	0.00100118	4.33362	down	AT2G43261	ref|NM_001125038|ref|NM_001125039|ref|NM_001125037|ref|NM_001125036	"Arabidopsis thaliana unknown protein (AT2G43261) mRNA, complete cds [NM_001125038]"
A_84_P762197	0.034898	3.45395	down	AT3G03341	ref|NM_001125087|gb|EF183397|tc|TC397637|tc|TC401502	"Arabidopsis thaliana unknown protein (AT3G03341) mRNA, complete cds [NM_001125087]"
A_84_P761982	0.0298731	2.16311	down	AT3G03828	ref|NM_001125094|ta|DR356062|tc|TC396006	"Arabidopsis thaliana unknown protein (AT3G03828) mRNA, complete cds [NM_001125094]"
A_84_P15484	0.00458074	4.23998	down	CPuORF63	ref|NM_001125140|ref|NM_111928|ta|TA40505_3702|tc|TC373153	"Arabidopsis thaliana CPuORF63 (Conserved peptide upstream open reading frame 63) (CPuORF63) mRNA, complete cds [NM_001125140]"
A_84_P762751	0.00369196	2.63476	down	AT3G10986	ref|NM_001125142|tc|NP13349357	"Arabidopsis thaliana unknown protein (AT3G10986) mRNA, complete cds [NM_001125142]"
A_84_P762419	0.00780836	2.81586	down	AT3G15518	ref|NM_001125163|gb|AK117763|tc|TC383158|tc|TC393171	"Arabidopsis thaliana unknown protein (AT3G15518) mRNA, complete cds [NM_001125163]"
A_84_P762787	0.00105146	4.07735	down	AT3G15534	ref|NM_001125164|tc|TC402953	"Arabidopsis thaliana unknown protein (AT3G15534) mRNA, complete cds [NM_001125164]"
A_84_P762401	0.0273468	4.20508	down	AT3G16432	ref|NM_001125173|tc|NP13349467	"Arabidopsis thaliana unknown protein (AT3G16432) mRNA, complete cds [NM_001125173]"
A_84_P762507	3.53519e-05	8.13006	down	AT3G25573	ref|NM_001125226|gb|EG528740|tc|TC397001|tc|TC393527	"Arabidopsis thaliana unknown protein (AT3G25573) mRNA, complete cds [NM_001125226]"
A_84_P762664	0.000497472	7.40201	down	AT3G25577	ref|NM_001125227|gb|EF183424|ta|DQ487678|tc|TC395252	"Arabidopsis thaliana unknown protein (AT3G25577) mRNA, complete cds [NM_001125227]"
A_84_P22146	0.003708	5.77489	down	AT3G29250	ref|NM_001125265|ref|NM_113849|ta|TA35739_3702|ta|BE844704	"Arabidopsis thaliana oxidoreductase (AT3G29250) mRNA, complete cds [NM_001125265]"
A_84_P10846	0.0173912	5.17927	down	anac061	ref|NM_001125299|ref|NM_114303|gb|DR751249|ta|TA52892_3702	"Arabidopsis thaliana anac061 (Arabidopsis NAC domain containing protein 61); transcription factor (anac061) mRNA, complete cds [NM_001125299]"
A_84_P762043	0.0197533	2.08259	down	AT3G48346	ref|NM_001125322|tc|NP13349896	"Arabidopsis thaliana unknown protein (AT3G48346) mRNA, complete cds [NM_001125322]"
A_84_P762354	0.00024762	2.08139	down	AT3G53611	ref|NM_001125362|tc|NP13350062	"Arabidopsis thaliana unknown protein (AT3G53611) mRNA, complete cds [NM_001125362]"
A_84_P762701	0.0161876	6.29371	down	AT3G56891	ref|NM_001125377|tc|NP13350142	"Arabidopsis thaliana metal ion binding (AT3G56891) mRNA, complete cds [NM_001125377]"
A_84_P762715	0.0263364	2.14691	down	AT3G61111	ref|NM_001125399|tc|NP13350232	"Arabidopsis thaliana structural constituent of ribosome (AT3G61111) mRNA, complete cds [NM_001125399]"
A_84_P613352	0.000859192	17.4678	down	AT3G61280	ref|NM_001125402|ref|NM_115992|ta|TA48763_3702|tc|TC387060	"Arabidopsis thaliana unknown protein (AT3G61280) mRNA, complete cds [NM_001125402]"
A_84_P14879	0.000244369	2.11437	down	CPuORF64	ref|NM_001125701|ref|NM_120610|ta|CNS0A1F5|tc|TC375631	"Arabidopsis thaliana CPuORF64 (Conserved peptide upstream open reading frame 64) (CPuORF64) mRNA, complete cds [NM_001125701]"
A_84_P706642	0.0322648	2.19467	down	AT5G10946	ref|NM_001125734|gb|BX832040|ta|AK221939|ta|CNS0A106	"Arabidopsis thaliana unknown protein (AT5G10946) mRNA, complete cds [NM_001125734]"
A_84_P769159	0.0138358	2.60973	down	AT5G15853	ref|NM_001125759|tc|NP13351549	"Arabidopsis thaliana unknown protein (AT5G15853) mRNA, complete cds [NM_001125759]"
A_84_P23464	0.02013	2.59446	down	AT5G37950	ref|NM_001125855|ref|NM_123154|ta|DQ447009|tc|TC387659	"Arabidopsis thaliana transferase, transferring hexosyl groups (AT5G37950) mRNA, complete cds [NM_001125855]"
A_84_P769417	0.00832514	10.1238	down	AT5G41761	ref|NM_001125881|gb|EF183143|tc|TC388042|tc|TC386752	"Arabidopsis thaliana unknown protein (AT5G41761) mRNA, complete cds [NM_001125881]"
A_84_P769565	0.00850113	6.97832	down	AT5G44585	ref|NM_001125900|ta|AV536585|tc|TC402428	"Arabidopsis thaliana unknown protein (AT5G44585) mRNA, complete cds [NM_001125900]"
A_84_P20669	0.00271869	2.45768	down	CPuORF4	ref|NM_001125930|ref|NM_124322|gb|DR751533|ta|TA26275_3702	"Arabidopsis thaliana CPuORF4 (Conserved peptide upstream open reading frame 4) (CPuORF4) mRNA, complete cds [NM_001125930]"
A_84_P769071	0.0456556	2.0889	down	AT5G50361	ref|NM_001125936|tc|NP13352131	"Arabidopsis thaliana unknown protein (AT5G50361) mRNA, complete cds [NM_001125936]"
A_84_P769350	0.00363358	5.10432	down	AT5G54165	ref|NM_001125962|gb|AK220672|ta|TA32734_3702	"Arabidopsis thaliana unknown protein (AT5G54165) mRNA, complete cds [NM_001125962]"
A_84_P767219	0.00504576	3.47252	down	AT5G65140	ref|NM_001126029|ref|NM_125913|ta|TA43320_3702|tc|NP237235	"Arabidopsis thaliana trehalose-6-phosphate phosphatase, putative (AT5G65140) mRNA, complete cds [NM_001126029]"
A_84_P831555	0.00416939	2.14466	down	AT4G11521	ref|NM_001160749|gb|BT000281|ta|TA49010_3702|tc|TC377091	"Arabidopsis thaliana unknown protein (AT4G11521) mRNA, complete cds [NM_001160749]"
A_84_P197194	0.00811758	4.83085	down	AT4G22870	ref|NM_001160794|ref|NM_118416	"Arabidopsis thaliana leucoanthocyanidin dioxygenase, putative / anthocyanidin synthase, putative (AT4G22870) mRNA, complete cds [NM_001160794]"
A_84_P845642	0.011038	2.11528	down	AT4G27590	ref|NM_001160799|tc|TC378180	"Arabidopsis thaliana copper-binding protein-related (AT4G27590) mRNA, complete cds [NM_001160799]"
A_84_P721650	0.00571426	2.00547	down	AT1G23201	ref|NM_001160887|tc|NP227382	"Arabidopsis thaliana unknown protein (AT1G23201) mRNA, complete cds [NM_001160887]"
A_84_P63350	0.00085949	2.84941	down	AT1G29720	ref|NM_001160910|ref|NM_102712|ta|TA50292_3702|tc|TC369382	"Arabidopsis thaliana protein kinase family protein (AT1G29720) mRNA, complete cds [NM_001160910]"
A_84_P842669	0.000972389	2.81343	down	AT1G29720	ref|NM_001160910|ref|NM_102712|ta|TA50292_3702|tc|TC402220	"Arabidopsis thaliana protein kinase family protein (AT1G29720) mRNA, complete cds [NM_001160910]"
A_84_P23945	0.00535882	5.58996	down	AT2G15042	ref|NM_001161047|ta|TA51399_3702|tc|TC394370	"Arabidopsis thaliana protein binding (AT2G15042) mRNA, complete cds [NM_001161047]"
A_84_P812910	0.000102579	11.1569	down	AT3G22235	ref|NM_001161166|ref|NM_180292|ref|NM_113121|ta|TA29875_3702	"Arabidopsis thaliana unknown protein (AT3G22235) mRNA, complete cds [NM_001161166]"
A_84_P815309	0.0156128	2.39603	down	ATRSP41	ref|NM_001161301|ref|NM_001161302|ta|TA31508_3702|ta|BP816831	"Arabidopsis thaliana ATRSP41; RNA binding / nucleic acid binding / nucleotide binding (ATRSP41) mRNA, complete cds [NM_001161301]"
A_84_P22495	0.0297021	2.12093	down	ANAC001	ref|NM_099983|tc|NP184427|tc|TC365929	"Arabidopsis thaliana ANAC001 (Arabidopsis NAC domain containing protein 1); transcription factor (ANAC001) mRNA, complete cds [NM_099983]"
A_84_P11700	0.0245587	2.08237	down	UGT72B3	ref|NM_100024|ta|TA50869_3702|tc|TC367825	"Arabidopsis thaliana UGT72B3 (UDP-GLUCOSYL TRANSFERASE 72B3); UDP-glycosyltransferase/ quercetin 3-O-glucosyltransferase/ transferase, transferring_ (UGT72B3) mRNA, complete cds [NM_100024]"
A_84_P11342	0.000522598	2.32429	down	LEA14	ref|NM_100029|ta|TA32464_3702|ta|TA32466_3702|ta|CD531790	"Arabidopsis thaliana LEA14 (LATE EMBRYOGENESIS ABUNDANT 14) (LEA14) mRNA, complete cds [NM_100029]"
A_84_P12287	0.00475108	8.14144	down	ACS2	ref|NM_100030|ref|NM_179241|ta|TA41308_3702|ta|TA41309_3702	"Arabidopsis thaliana ACS2; 1-aminocyclopropane-1-carboxylate synthase (ACS2) mRNA, complete cds [NM_100030]"
A_84_P830903	0.0104114	2.49574	down	AGL28	ref|NM_100035|ta|TA48430_3702|tc|NP040738|ta|DR751418	"Arabidopsis thaliana AGL28 (AGAMOUS-LIKE 28); DNA binding / transcription factor (AGL28) mRNA, complete cds [NM_100035]"
A_84_P14177	0.0446697	2.26708	down	AGL28	ref|NM_100035|ta|TA48430_3702|ta|DR751418|tc|TC380080	"Arabidopsis thaliana AGL28 (AGAMOUS-LIKE 28); DNA binding / transcription factor (AGL28) mRNA, complete cds [NM_100035]"
A_84_P17866	0.000289667	40.5532	down	AT1G01680	ref|NM_100050|tc|TC375987	"Arabidopsis thaliana U-box domain-containing protein (AT1G01680) mRNA, complete cds [NM_100050]"
A_84_P19986	0.00283684	2.66548	down	ATAF1	ref|NM_100054|gb|BX816139|ta|TA30714_3702|ta|TA30716_3702	"Arabidopsis thaliana ATAF1; transcription activator/ transcription factor (ATAF1) mRNA, complete cds [NM_100054]"
A_84_P751150	0.000126539	3.83221	down	ANAC004	ref|NM_100104|tc|NP1655567|tc|NP041492	"Arabidopsis thaliana ANAC004 (Arabidopsis NAC domain containing protein 4); transcription factor (ANAC004) mRNA, complete cds [NM_100104]"
A_84_P10397	0.0128435	3.88395	down	anac005	ref|NM_100105|gb|AB493425|tc|NP2710806	"Arabidopsis thaliana anac005 (Arabidopsis NAC domain containing protein 5); transcription factor (anac005) mRNA, complete cds [NM_100105]"
A_84_P839002	0.00417801	2.24552	down	anac005	ref|NM_100105|gb|AB493425|tc|NP041493|tc|NP2710806	"Arabidopsis thaliana anac005 (Arabidopsis NAC domain containing protein 5); transcription factor (anac005) mRNA, complete cds [NM_100105]"
A_84_P834493	0.021103	3.31111	down	AT1G02310	ref|NM_100112|ta|TA51393_3702|ta|CD533876|tc|TC385532	"Arabidopsis thaliana glycosyl hydrolase family protein 5 / cellulase family protein / (1-4)-beta-mannan endohydrolase, putative (AT1G02310) mRNA, complete cds [NM_100112]"
A_84_P15123	0.00714993	3.13592	down	AT1G02310	ref|NM_100112|ta|TA26131_3702	"Arabidopsis thaliana glycosyl hydrolase family protein 5 / cellulase family protein / (1-4)-beta-mannan endohydrolase, putative (AT1G02310) mRNA, complete cds [NM_100112]"
A_84_P18907	0.00348943	4.64863	down	AT1G02360	ref|NM_100117|ta|TA39652_3702|tc|TC375480	"Arabidopsis thaliana chitinase, putative (AT1G02360) mRNA, complete cds [NM_100117]"
A_84_P20799	0.00971444	6.95314	down	GPAT2	ref|NM_100120|gb|AF419560|ta|TA43126_3702|ta|AA651466	"Arabidopsis thaliana GPAT2 (GLYCEROL-3-PHOSPHATE ACYLTRANSFERASE 2); acyltransferase (GPAT2) mRNA, complete cds [NM_100120]"
A_84_P24094	0.00191283	7.89099	down	ATARFD1A	ref|NM_100125|tc|NP2710801	"Arabidopsis thaliana ATARFD1A (ADP-ribosylation factor D1A); GTP binding (ATARFD1A) mRNA, complete cds [NM_100125]"
A_84_P146938	0.00942697	2.7682	down	NIMIN1	ref|NM_100126|gb|DR382335|ta|TA39884_3702|tc|TC386466	"Arabidopsis thaliana NIMIN1 (NIM1-INTERACTING 1); protein binding (NIMIN1) mRNA, complete cds [NM_100126]"
A_84_P14635	0.00171362	2.47701	down	AT1G02460	ref|NM_100127|gb|BX813497|ta|TA51848_3702|tc|TC364864	"Arabidopsis thaliana glycoside hydrolase family 28 protein / polygalacturonase (pectinase) family protein (AT1G02460) mRNA, complete cds [NM_100127]"
A_84_P22787	0.000786599	37.7134	down	GSTF7	ref|NM_100173|ta|TA29566_3702|ta|TA29563_3702|ta|H76438	"Arabidopsis thaliana GSTF7; copper ion binding / glutathione binding / glutathione transferase (GSTF7) mRNA, complete cds [NM_100173]"
A_84_P21841	0.00762888	7.22903	down	ATGSTF6	ref|NM_100174|ta|TA29567_3702|ta|TA29562_3702|ta|T04385	"Arabidopsis thaliana ATGSTF6 (GLUTATHIONE S-TRANSFERASE); copper ion binding / glutathione binding / glutathione transferase (ATGSTF6) mRNA, complete cds [NM_100174]"
A_84_P812454	0.00904404	6.83847	down	ATGSTF6	ref|NM_100174|ta|TA29564_3702|ta|TA29562_3702|ta|CD533355	"Arabidopsis thaliana ATGSTF6 (GLUTATHIONE S-TRANSFERASE); copper ion binding / glutathione binding / glutathione transferase (ATGSTF6) mRNA, complete cds [NM_100174]"
A_84_P801252	0.0310152	2.13804	down	AT1G03220	ref|NM_100204|gb|AV550529|ta|TA29435_3702|ta|TA29433_3702	"Arabidopsis thaliana extracellular dermal glycoprotein, putative / EDGP, putative (AT1G03220) mRNA, complete cds [NM_100204]"
A_84_P23666	0.000893517	2.28742	down	AT1G03400	ref|NM_100222|ta|TA42922_3702|tc|NP226337|tc|TC371608	"Arabidopsis thaliana 2-oxoglutarate-dependent dioxygenase, putative (AT1G03400) mRNA, complete cds [NM_100222]"
A_84_P20780	0.00862326	5.17192	down	AT1G03495	ref|NM_100232|ta|TA46169_3702|tc|TC368349	"Arabidopsis thaliana transferase/ transferase, transferring acyl groups other than amino-acyl groups (AT1G03495) mRNA, complete cds [NM_100232]"
A_84_P14193	0.0164229	4.02187	down	SOM	ref|NM_100258|gb|AK117219|ta|TA43115_3702|ta|CNS0AC3U	"Arabidopsis thaliana SOM (SOMNUS); nucleic acid binding / transcription factor (SOM) mRNA, complete cds [NM_100258]"
A_84_P12304	0.00530067	2.05621	down	AT1G03890	ref|NM_100269|ta|TA30038_3702|ta|BE522680|ta|BP644359	"Arabidopsis thaliana cupin family protein (AT1G03890) mRNA, complete cds [NM_100269]"
A_84_P21760	0.00127439	3.83648	down	AT1G03940	ref|NM_100275	"Arabidopsis thaliana transferase family protein (AT1G03940) mRNA, complete cds [NM_100275]"
A_84_P596819	0.002292	2.09276	down	AT1G04490	ref|NM_100328|ref|NM_001083987|gb|AK176810|ta|TA50865_3702	"Arabidopsis thaliana unknown protein (AT1G04490) mRNA, complete cds [NM_100328]"
A_84_P22733	0.000546338	10.5462	down	AT1G04560	ref|NM_100335|ta|TA33374_3702|ta|BP833881|ta|CNS0AB74	"Arabidopsis thaliana AWPM-19-like membrane family protein (AT1G04560) mRNA, complete cds [NM_100335]"
A_84_P578085	0.0190352	3.26115	down	AT1G04645	ref|NM_100344|gb|DR341115|ta|TA48367_3702|tc|TC388652	"Arabidopsis thaliana self-incompatibility protein-related (AT1G04645) mRNA, complete cds [NM_100344]"
A_84_P813692	0.00927959	2.19728	down	EFE	ref|NM_100380|ta|TA30365_3702|ta|TA30363_3702|ta|T44023	"Arabidopsis thaliana EFE (ETHYLENE-FORMING ENZYME); 1-aminocyclopropane-1-carboxylate oxidase (EFE) mRNA, complete cds [NM_100380]"
A_84_P22734	0.00365949	3.47243	down	AT1G05280	ref|NM_100407|tc|NP043306|tc|TC399277	"Arabidopsis thaliana fringe-related protein (AT1G05280) mRNA, complete cds [NM_100407]"
A_84_P834353	0.0125793	4.80716	down	AT1G05310	ref|NM_100410|ta|TA51280_3702|tc|NP043302|tc|TC382574	"Arabidopsis thaliana pectinesterase family protein (AT1G05310) mRNA, complete cds [NM_100410]"
A_84_P14223	0.000917583	4.28753	down	AT1G05310	ref|NM_100410|tc|NP043302|ta|DR383225|tc|TC382574	"Arabidopsis thaliana pectinesterase family protein (AT1G05310) mRNA, complete cds [NM_100410]"
A_84_P12333	0.000751162	2.24226	down	AT1G05330	ref|NM_100412|gb|DR366202|ta|TA52120_3702|tc|TC386505	"Arabidopsis thaliana unknown protein (AT1G05330) mRNA, complete cds [NM_100412]"
A_84_P11388	0.0118847	2.89332	down	AT1G05340	ref|NM_100413|ta|TA32583_3702|ta|DR309084|ta|T42698	"Arabidopsis thaliana unknown protein (AT1G05340) mRNA, complete cds [NM_100413]"
A_84_P19012	0.0115796	2.13095	down	UGT75B2	ref|NM_100432|tc|TC369354	"Arabidopsis thaliana UGT75B2 (UDP-GLUCOSYL TRANSFERASE 75B2); UDP-glucosyltransferase/ UDP-glycosyltransferase/ abscisic acid glucosyltransferase/ _ (UGT75B2) mRNA, complete cds [NM_100432]"
A_84_P602187	0.00407148	5.24369	down	AT1G05575	ref|NM_100437|gb|DR214769|ta|TA41517_3702|tc|TC388613	"Arabidopsis thaliana unknown protein (AT1G05575) mRNA, complete cds [NM_100437]"
A_84_P23707	0.000507526	2.21546	down	APS2	ref|NM_100441|tc|NP035744|ta|ATH536666|tc|TC368101	"Arabidopsis thaliana APS2 (ADP-glucose pyrophoshorylase small subunit 2); glucose-1-phosphate adenylyltransferase/ nucleotidyltransferase/ transfer_ (APS2) mRNA, complete cds [NM_100441]"
A_84_P19923	0.000149657	2.12932	down	AT1G05680	ref|NM_100448|ta|TA42893_3702|ta|BP613494|ta|AV439475	"Arabidopsis thaliana UDP-glucoronosyl/UDP-glucosyl transferase family protein (AT1G05680) mRNA, complete cds [NM_100448]"
A_84_P22273	0.0376986	4.41557	down	AT1G05880	ref|NM_100469|tc|NP174221|ta|CNS0ABX0|tc|TC378056	"Arabidopsis thaliana nucleic acid binding / protein binding / structural molecule/ zinc ion binding (AT1G05880) mRNA, complete cds [NM_100469]"
A_84_P23245	0.0201723	2.04614	down	AT1G06020	ref|NM_100482|ta|DQ056446|tc|TC374208	"Arabidopsis thaliana pfkB-type carbohydrate kinase family protein (AT1G06020) mRNA, complete cds [NM_100482]"
A_84_P14882	0.0122129	2.865	down	AT1G06620	ref|NM_100539|ta|TA35780_3702|ta|BP604650|ta|AA597403	"Arabidopsis thaliana 2-oxoglutarate-dependent dioxygenase, putative (AT1G06620) mRNA, complete cds [NM_100539]"
A_84_P13548	0.0238863	3.57034	down	AT1G07430	ref|NM_100617|gb|AY070089|ta|TA41183_3702|tc|TC364217	"Arabidopsis thaliana protein phosphatase 2C, putative / PP2C, putative (AT1G07430) mRNA, complete cds [NM_100617]"
A_84_P18271	0.00146373	6.15012	down	AT1G07500	ref|NM_100624|tc|NP2710694	"Arabidopsis thaliana unknown protein (AT1G07500) mRNA, complete cds [NM_100624]"
A_84_P840707	0.00147735	3.92415	down	AT1G07500	ref|NM_100624|tc|NP221728|tc|NP2710694	"Arabidopsis thaliana unknown protein (AT1G07500) mRNA, complete cds [NM_100624]"
A_84_P65284	0.00581705	6.02352	down	LBD1	ref|NM_100664|tc|TC385629	"Arabidopsis thaliana LBD1 (LOB DOMAIN-CONTAINING PROTEIN 1) (LBD1) mRNA, complete cds [NM_100664]"
A_84_P71934	0.00476958	2.66358	down	AT1G08050	ref|NM_100679|ta|TA47038_3702|tc|TC361729	"Arabidopsis thaliana zinc finger (C3HC4-type RING finger) family protein (AT1G08050) mRNA, complete cds [NM_100679]"
A_84_P14280	0.0152322	2.12625	down	AT1G08290	ref|NM_100702|ta|TA48708_3702|tc|TC364744	"Arabidopsis thaliana zinc finger (C2H2 type) protein (WIP3) (AT1G08290) mRNA, complete cds [NM_100702]"
A_84_P848437	0.000755163	2.79794	down	PGSIP5	ref|NM_100770|ta|AA651010|ta|CNS0ABTA|tc|TC393498	"Arabidopsis thaliana PGSIP5 (PLANT GLYCOGENIN-LIKE STARCH INITIATION PROTEIN 5); transferase, transferring glycosyl groups (PGSIP5) mRNA, complete cds [NM_100770]"
A_84_P12329	0.00208658	2.43188	down	PGSIP5	ref|NM_100770|ta|CNS0ABTA|tc|TC389715	"Arabidopsis thaliana PGSIP5 (PLANT GLYCOGENIN-LIKE STARCH INITIATION PROTEIN 5); transferase, transferring glycosyl groups (PGSIP5) mRNA, complete cds [NM_100770]"
A_84_P10439	0.0272351	3.17239	down	BIP3	ref|NM_100779|tc|NP043389|ta|AY156728|tc|TC362121	"Arabidopsis thaliana BIP3; ATP binding (BIP3) mRNA, complete cds [NM_100779]"
A_84_P788781	0.0383583	2.67939	down	BIP3	ref|NM_100779|tc|NP043389|ta|AY156728|tc|TC362121	"Arabidopsis thaliana BIP3; ATP binding (BIP3) mRNA, complete cds [NM_100779]"
A_84_P23682	0.000344144	3.52723	down	AT1G09510	ref|NM_100822|gb|BX818721|ta|TA50571_3702|tc|NP040879	"Arabidopsis thaliana cinnamyl-alcohol dehydrogenase family / CAD family (AT1G09510) mRNA, complete cds [NM_100822]"
A_84_P89429	0.0082116	2.17546	down	MYB61	ref|NM_100825|gb|AY063939|ta|TA40845_3702|ta|DR750512	"Arabidopsis thaliana MYB61 (MYB DOMAIN PROTEIN 61); DNA binding / transcription factor (MYB61) mRNA, complete cds [NM_100825]"
A_84_P21782	0.0010939	3.18678	down	AT1G09740	ref|NM_100846|ta|TA41116_3702|tc|NP043944|ta|N97019	"Arabidopsis thaliana ethylene-responsive protein, putative (AT1G09740) mRNA, complete cds [NM_100846]"
A_84_P23684	0.014567	2.52546	down	AAP8	ref|NM_100875|tc|NP10427225|ta|DQ446241|tc|TC368541	"Arabidopsis thaliana AAP8; amino acid transmembrane transporter (AAP8) mRNA, complete cds [NM_100875]"
A_84_P223399	0.0275403	5.69096	down	AT1G10190	ref|NM_100893|gb|AY072141|ta|TA46569_3702|tc|NP035151	"Arabidopsis thaliana unknown protein (AT1G10190) mRNA, complete cds [NM_100893]"
A_84_P233559	0.0052788	4.79699	down	AT1G10340	ref|NM_100908|ref|NM_179300|ta|TA42294_3702|tc|TC381560	"Arabidopsis thaliana ankyrin repeat family protein (AT1G10340) mRNA, complete cds [NM_100908]"
A_84_P10466	0.00246421	3.07689	down	GLP7	ref|NM_100920|ta|TA46104_3702|tc|TC381278	"Arabidopsis thaliana GLP7 (GERMIN-LIKE PROTEIN 7); manganese ion binding / nutrient reservoir (GLP7) mRNA, complete cds [NM_100920]"
A_84_P11412	0.00178126	3.00969	down	ARR4	ref|NM_100921|ta|TA34358_3702|ta|Z34620|ta|BP566562	"Arabidopsis thaliana ARR4 (RESPONSE REGULATOR 4); protein binding / transcription regulator/ two-component response regulator (ARR4) mRNA, complete cds [NM_100921]"
A_84_P237173	0.00850213	15.2916	down	AT1G10585	ref|NM_100934|ta|TA46142_3702|tc|TC389840|tc|TC380069	"Arabidopsis thaliana transcription factor (AT1G10585) mRNA, complete cds [NM_100934]"
A_84_P829291	0.0153931	6.87833	down	AT1G10585	ref|NM_100934|ta|TA46143_3702|ta|TA46142_3702|tc|NP034593	"Arabidopsis thaliana transcription factor (AT1G10585) mRNA, complete cds [NM_100934]"
A_84_P832631	0.00181676	2.0755	down	AT1G11330	ref|NM_101006|ta|TA49819_3702|tc|NP033397|tc|TC362856	"Arabidopsis thaliana S-locus lectin protein kinase family protein (AT1G11330) mRNA, complete cds [NM_101006]"
A_84_P23689	0.0180513	12.6728	down	AT1G12010	ref|NM_101073|ta|TA37516_3702|ta|TA37517_3702|tc|TC372040	"Arabidopsis thaliana 1-aminocyclopropane-1-carboxylate oxidase, putative / ACC oxidase, putative (AT1G12010) mRNA, complete cds [NM_101073]"
A_84_P12278	0.000484636	2.1101	down	AT1G12320	ref|NM_101104|gb|AY063798|ta|TA45245_3702|tc|TC377809	"Arabidopsis thaliana unknown protein (AT1G12320) mRNA, complete cds [NM_101104]"
A_84_P22163	0.0053873	2.73534	down	ATNRT2.5	ref|NM_101165|ta|AV808313|tc|TC367491	"Arabidopsis thaliana ATNRT2.5 (nitrate transporter2.5); nitrate transmembrane transporter (ATNRT2.5) mRNA, complete cds [NM_101165]"
A_84_P12368	0.00791722	2.45371	down	CYP71B29	ref|NM_101180|gb|AK117274|ta|TA46754_3702|tc|TC367974	"Arabidopsis thaliana CYP71B29; electron carrier/ heme binding / iron ion binding / monooxygenase/ oxygen binding (CYP71B29) mRNA, complete cds [NM_101180]"
A_84_P13235	0.0126989	2.42561	down	RAV1	ref|NM_101197|ta|TA33631_3702|ta|TA33630_3702|ta|DR750702	"Arabidopsis thaliana RAV1; DNA binding / transcription factor/ transcription repressor (RAV1) mRNA, complete cds [NM_101197]"
A_84_P18909	0.000116749	7.52438	down	AT1G13310	ref|NM_101202|ta|TA49172_3702|tc|TC372895	"Arabidopsis thaliana unknown protein (AT1G13310) mRNA, complete cds [NM_101202]"
A_84_P249535	0.000579137	6.93587	down	AT1G13340	ref|NM_101205|ta|TA40397_3702|tc|TC367880	"Arabidopsis thaliana unknown protein (AT1G13340) mRNA, complete cds [NM_101205]"
A_84_P562126	0.000826058	21.836	down	AT1G13470	ref|NM_101217|gb|AK221582|ta|TA45669_3702|tc|TC370703	"Arabidopsis thaliana unknown protein (AT1G13470) mRNA, complete cds [NM_101217]"
A_84_P788748	0.00026151	20.9461	down	AT1G13470	ref|NM_101217|gb|AK221582|ta|TA45669_3702|tc|NP233659	"Arabidopsis thaliana unknown protein (AT1G13470) mRNA, complete cds [NM_101217]"
A_84_P548849	0.00261855	5.67756	down	AT1G13480	ref|NM_101218|gb|AK221494|ta|TA48403_3702|tc|TC401036	"Arabidopsis thaliana unknown protein (AT1G13480) mRNA, complete cds [NM_101218]"
A_84_P213008	5.95301e-05	7.09429	down	AT1G13520	ref|NM_101222|gb|AK229356|ta|TA46340_3702|tc|TC372313	"Arabidopsis thaliana unknown protein (AT1G13520) mRNA, complete cds [NM_101222]"
A_84_P858704	0.00515623	2.57899	down	AT1G13680	ref|NM_101237|ta|AV556073|tc|TC374148	"Arabidopsis thaliana phospholipase C/ phosphoric diester hydrolase (AT1G13680) mRNA, complete cds [NM_101237]"
A_84_P596885	0.0154966	2.37989	down	AT1G13680	ref|NM_101237|tc|TC374148	"Arabidopsis thaliana phospholipase C/ phosphoric diester hydrolase (AT1G13680) mRNA, complete cds [NM_101237]"
A_84_P23635	0.00204278	7.13285	down	FUT7	ref|NM_101272|tc|TC367237	"Arabidopsis thaliana FUT7; fucosyltransferase/ transferase, transferring glycosyl groups (FUT7) mRNA, complete cds [NM_101272]"
A_84_P868161	0.00319854	3.06858	down	AT1G14200	ref|NM_101286|ta|TA36819_3702|tc|TC378350	"Arabidopsis thaliana zinc finger (C3HC4-type RING finger) family protein (AT1G14200) mRNA, complete cds [NM_101286]"
A_84_P23721	0.00245821	2.76318	down	AT1G14200	ref|NM_101286|gb|DR751414|ta|TA36817_3702|ta|TA36819_3702	"Arabidopsis thaliana zinc finger (C3HC4-type RING finger) family protein (AT1G14200) mRNA, complete cds [NM_101286]"
A_84_P20050	0.0185143	2.00758	down	APK2A	ref|NM_101304|ta|AA651227	"Arabidopsis thaliana APK2A (PROTEIN KINASE 2A); ATP binding / kinase/ protein kinase/ protein serine/threonine kinase (APK2A) mRNA, complete cds [NM_101304]"
A_84_P20977	0.0052717	2.51663	down	AT1G14480	ref|NM_101315|ta|TA50370_3702|tc|TC369924	"Arabidopsis thaliana protein binding (AT1G14480) mRNA, complete cds [NM_101315]"
A_84_P12420	0.000906476	3.17048	down	AT1G14730	ref|NM_101342|gb|AK176161|ta|TA50011_3702|tc|NP221948	"Arabidopsis thaliana unknown protein (AT1G14730) mRNA, complete cds [NM_101342]"
A_84_P14273	0.00353074	2.35888	down	AT1G14780	ref|NM_101347|ta|TA40037_3702|tc|NP221949	"Arabidopsis thaliana unknown protein (AT1G14780) mRNA, complete cds [NM_101347]"
A_84_P82539	0.0273588	2.03479	down	AT1G14870	ref|NM_101356|ta|TA31105_3702|ta|TA31106_3702|ta|T46702	"Arabidopsis thaliana unknown protein (AT1G14870) mRNA, complete cds [NM_101356]"
A_84_P145049	0.000458483	67.1685	down	AT1G14880	ref|NM_101357|ta|TA31107_3702|ta|BP863299|ta|BP842122	"Arabidopsis thaliana unknown protein (AT1G14880) mRNA, complete cds [NM_101357]"
A_84_P15209	0.00711166	6.81325	down	AT1G15330	ref|NM_101402|gb|AK229160|ta|TA42342_3702|tc|TC372090	"Arabidopsis thaliana CBS domain-containing protein (AT1G15330) mRNA, complete cds [NM_101402]"
A_84_P784935	0.0179788	6.34977	down	AT1G15330	ref|NM_101402|gb|AK229160|ta|TA42343_3702|ta|TA42342_3702	"Arabidopsis thaliana CBS domain-containing protein (AT1G15330) mRNA, complete cds [NM_101402]"
A_84_P11446	0.00155502	2.79971	down	PDR12	ref|NM_101421|ta|TA51991_3702|tc|TC358382	"Arabidopsis thaliana PDR12 (PLEIOTROPIC DRUG RESISTANCE 12); ATPase, coupled to transmembrane movement of substances (PDR12) mRNA, complete cds [NM_101421]"
A_84_P15224	0.0202052	2.61737	down	WAKL2	ref|NM_101480|gb|BT008657|ta|TA48575_3702|tc|NP169125	"Arabidopsis thaliana WAKL2 (wall associated kinase-like 2); kinase (WAKL2) mRNA, complete cds [NM_101480]"
A_84_P506289	0.000619649	4.61631	down	ASL9	ref|NM_101518|tc|TC385685	"Arabidopsis thaliana ASL9 (ASYMMETRIC LEAVES 2 LIKE 9) (ASL9) mRNA, complete cds [NM_101518]"
A_84_P837979	0.000632815	4.59158	down	ASL9	ref|NM_101518|ta|TA53268_3702|ta|TA52876_3702|tc|TC385685	"Arabidopsis thaliana ASL9 (ASYMMETRIC LEAVES 2 LIKE 9) (ASL9) mRNA, complete cds [NM_101518]"
A_84_P837201	0.00135464	4.33933	down	ASL9	ref|NM_101518|ta|TA52876_3702|tc|TC385685	"Arabidopsis thaliana ASL9 (ASYMMETRIC LEAVES 2 LIKE 9) (ASL9) mRNA, complete cds [NM_101518]"
A_84_P23801	0.00050756	22.0191	down	ATTPS2	ref|NM_101559|tc|TC360612	"Arabidopsis thaliana ATTPS2; alpha,alpha-trehalose-phosphate synthase (UDP-forming)/ transferase, transferring glycosyl groups (ATTPS2) mRNA, complete cds [NM_101559]"
A_84_P23725	0.0355855	2.91081	down	AHA10	ref|NM_101587|tc|TC359585	"Arabidopsis thaliana AHA10 (Autoinhibited H(+)-ATPase isoform 10); ATPase/ ATPase, coupled to transmembrane movement of ions, phosphorylative mecha_ (AHA10) mRNA, complete cds [NM_101587]"
A_84_P17625	0.00106481	4.72345	down	AT1G17310	ref|NM_101593|gb|DR750249|ta|TA49286_3702|tc|TC382673	"Arabidopsis thaliana MADS-box protein (AGL100) (AT1G17310) mRNA, complete cds [NM_101593]"
A_84_P750003	0.000425584	15.2077	down	AT1G17400	ref|NM_101601|tc|TC376786	"Arabidopsis thaliana unknown protein (AT1G17400) mRNA, complete cds [NM_101601]"
A_84_P840654	0.000256856	9.59712	down	AT1G17400	ref|NM_101601|tc|NP221665|ta|AY954756|tc|TC376786	"Arabidopsis thaliana unknown protein (AT1G17400) mRNA, complete cds [NM_101601]"
A_84_P134545	0.000400198	4.87746	down	AT1G17610	ref|NM_101623|ta|AI996912|tc|TC386291	"Arabidopsis thaliana disease resistance protein-related (AT1G17610) mRNA, complete cds [NM_101623]"
A_84_P20019	0.0053921	2.04574	down	AT1G17960	ref|NM_101659|gb|AK117218|ta|TA49925_3702|ta|CNS0AD5H	"Arabidopsis thaliana threonyl-tRNA synthetase, putative / threonine--tRNA ligase, putative (AT1G17960) mRNA, complete cds [NM_101659]"
A_84_P19074	0.000586672	13.1315	down	MYB51	ref|NM_101715|ta|TA33396_3702|ta|CNS0ABF8|tc|TC395765	"Arabidopsis thaliana MYB51 (MYB DOMAIN PROTEIN 51); DNA binding / transcription factor (MYB51) mRNA, complete cds [NM_101715]"
A_84_P13338	3.5239e-05	3.07563	down	AtMYB47	ref|NM_101729|gb|AY065166|ta|TA43217_3702|ta|DR751021	"Arabidopsis thaliana AtMYB47 (myb domain protein 47); DNA binding / transcription factor (AtMYB47) mRNA, complete cds [NM_101729]"
A_84_P12393	0.00115659	3.24278	down	WRKY61	ref|NM_101743|ta|TA50773_3702|tc|TC368453|tc|TC377479	"Arabidopsis thaliana WRKY61; transcription factor (WRKY61) mRNA, complete cds [NM_101743]"
A_84_P289964	0.00886469	2.85907	down	AT1G19020	ref|NM_101759|gb|DR374727|ta|TA32022_3702|tc|TC388966	"Arabidopsis thaliana unknown protein (AT1G19020) mRNA, complete cds [NM_101759]"
A_84_P10395	0.000711488	4.08782	down	ARR7	ref|NM_101763|ta|TA46843_3702	"Arabidopsis thaliana ARR7 (RESPONSE REGULATOR 7); transcription regulator/ two-component response regulator (ARR7) mRNA, complete cds [NM_101763]"
A_84_P566580	0.00482266	2.54485	down	AT1G19160	ref|NM_101774|tc|TC373996	"Arabidopsis thaliana unknown protein (AT1G19160) mRNA, complete cds [NM_101774]"
A_84_P592444	0.00813247	2.73601	down	AT1G19200	ref|NM_101778|ta|TA50988_3702|tc|TC382863	"Arabidopsis thaliana senescence-associated protein-related (AT1G19200) mRNA, complete cds [NM_101778]"
A_84_P12975	0.0177693	2.58447	down	AT1G19550	ref|NM_101813|gb|CB258447|tc|TC403897|tc|TC390132	"Arabidopsis thaliana dehydroascorbate reductase, putative (AT1G19550) mRNA, complete cds [NM_101813]"
A_84_P199304	0.0315872	4.16905	down	PDF1.4	ref|NM_101817|gb|AY063933|ta|TA49678_3702|tc|TC391021	"Arabidopsis thaliana PDF1.4 (PDF1.4) mRNA, complete cds [NM_101817]"
A_84_P96556	0.0121181	5.28744	down	AT1G19900	ref|NM_101845|gb|AY058872|ta|TA35844_3702|ta|BE521756	"Arabidopsis thaliana glyoxal oxidase-related (AT1G19900) mRNA, complete cds [NM_101845]"
A_84_P54250	4.04804e-05	6.47595	down	AT1G19960	ref|NM_101851|gb|EG520964|ta|TA42964_3702|ta|BP848746	"Arabidopsis thaliana unknown protein (AT1G19960) mRNA, complete cds [NM_101851]"
A_84_P13368	2.09592e-05	3.96456	down	ATSBT5.2	ref|NM_101870|ref|NM_001035993|gb|AK228874|ta|TA36558_3702	"Arabidopsis thaliana ATSBT5.2; identical protein binding / serine-type endopeptidase (ATSBT5.2) mRNA, complete cds [NM_101870]"
A_84_P558602	0.00119617	2.22914	down	AT1G20240	ref|NM_101876|tc|TC365300	"Arabidopsis thaliana unknown protein (AT1G20240) mRNA, complete cds [NM_101876]"
A_84_P858159	0.00114763	5.50484	down	AT1G20730	ref|NM_101925|tc|NP2710470|ta|AA597885|tc|TC398433	"Arabidopsis thaliana unknown protein (AT1G20730) mRNA, complete cds [NM_101925]"
A_84_P555957	0.000243434	32.3911	down	AT1G20740	ref|NM_101926|tc|NP222352|tc|NP2710469	"Arabidopsis thaliana unknown protein (AT1G20740) mRNA, complete cds [NM_101926]"
A_84_P11421	0.012883	2.20107	down	AT1G20860	ref|NM_101939|ta|DQ446267|tc|TC366353	"Arabidopsis thaliana phosphate transporter family protein (AT1G20860) mRNA, complete cds [NM_101939]"
A_84_P847580	0.000622649	8.60421	down	AT1G21100	ref|NM_101964|ref|NM_101966|ref|NM_101965|ref|NM_101967	"Arabidopsis thaliana O-methyltransferase, putative (AT1G21100) mRNA, complete cds [NM_101964]"
A_84_P69204	0.00873988	3.99366	down	AT1G21110	ref|NM_101965|ta|TA31072_3702|ta|AI100722|ta|AV539127	"Arabidopsis thaliana O-methyltransferase, putative (AT1G21110) mRNA, complete cds [NM_101965]"
A_84_P149248	6.62281e-05	12.1973	down	AT1G21120	ref|NM_101966|gb|AK221556|ta|TA31073_3702|ta|BE662908	"Arabidopsis thaliana O-methyltransferase, putative (AT1G21120) mRNA, complete cds [NM_101966]"
A_84_P222519	0.000588309	16.866	down	AT1G21130	ref|NM_101967|ref|NM_179362|ta|TA31076_3702|ta|TA31074_3702	"Arabidopsis thaliana O-methyltransferase, putative (AT1G21130) mRNA, complete cds [NM_101967]"
A_84_P109962	0.00250103	11.149	down	WAK3	ref|NM_101977|tc|NP222421|tc|NP2710456	"Arabidopsis thaliana WAK3 (wall associated kinase 3); kinase/ protein serine/threonine kinase (WAK3) mRNA, complete cds [NM_101977]"
A_84_P137649	0.000553324	5.44102	down	WAK1	ref|NM_101978|ta|TA32443_3702|ta|AV439996|ta|CNS0ABFX	"Arabidopsis thaliana WAK1 (CELL WALL-ASSOCIATED KINASE); kinase (WAK1) mRNA, complete cds [NM_101978]"
A_84_P281450	0.000869719	5.11985	down	WAK2	ref|NM_101979|ta|AI994173|ta|N65248	"Arabidopsis thaliana WAK2; ATP binding / calcium ion binding / protein kinase/ protein serine/threonine kinase (WAK2) mRNA, complete cds [NM_101979]"
A_84_P16577	0.0010296	7.38467	down	AT1G21520	ref|NM_102001|gb|CB255531|ta|TA41624_3702|tc|TC384227	"Arabidopsis thaliana unknown protein (AT1G21520) mRNA, complete cds [NM_102001]"
A_84_P21308	0.00188491	2.23044	down	AT1G21550	ref|NM_102004|gb|AF361594|ta|TA46120_3702|ta|T76748	"Arabidopsis thaliana calcium-binding protein, putative (AT1G21550) mRNA, complete cds [NM_102004]"
A_84_P849989	0.000113372	2.08434	down	AT1G21590	ref|NM_102008|ta|TA41729_3702|tc|TC391513|tc|TC360142	"Arabidopsis thaliana protein kinase family protein (AT1G21590) mRNA, complete cds [NM_102008]"
A_84_P19043	0.00668071	3.04357	down	sks8	ref|NM_102033|ta|DQ446271|tc|TC365780	"Arabidopsis thaliana sks8 (SKU5 Similar 8); copper ion binding / oxidoreductase (sks8) mRNA, complete cds [NM_102033]"
A_84_P796873	0.000756169	2.01901	down	AT1G22230	ref|NM_102073|gb|EG427651|gb|AY735521|ta|TA52775_3702	"Arabidopsis thaliana unknown protein (AT1G22230) mRNA, complete cds [NM_102073]"
A_84_P825059	0.00124495	4.15161	down	AT1G22440	ref|NM_102093|ta|TA40759_3702|ta|TA40760_3702|tc|TC370967	"Arabidopsis thaliana alcohol dehydrogenase, putative (AT1G22440) mRNA, complete cds [NM_102093]"
A_84_P20897	0.000526186	2.29145	down	AT1G22440	ref|NM_102093|ta|TA40760_3702|tc|TC370967	"Arabidopsis thaliana alcohol dehydrogenase, putative (AT1G22440) mRNA, complete cds [NM_102093]"
A_84_P12387	0.0297014	2.46424	down	AT1G22600	ref|NM_102107|ta|TA53413_3702|tc|TC369532	"Arabidopsis thaliana unknown protein (AT1G22600) mRNA, complete cds [NM_102107]"
A_84_P10459	0.0366324	2.0744	down	AT1G22670	ref|NM_102114|tc|NP2710427|tc|NP302875	"Arabidopsis thaliana protease-associated zinc finger (C3HC4-type RING finger) family protein (AT1G22670) mRNA, complete cds [NM_102114]"
A_84_P310923	0.000402428	2.52435	down	AT1G22885	ref|NM_102135|gb|DR377785|ta|TA29640_3702|tc|TC388548	"Arabidopsis thaliana unknown protein (AT1G22885) mRNA, complete cds [NM_102135]"
A_84_P22724	0.00341966	3.42088	down	AT1G22900	ref|NM_102137|gb|AK176442|ta|TA51512_3702|tc|TC377663	"Arabidopsis thaliana unknown protein (AT1G22900) mRNA, complete cds [NM_102137]"
A_84_P21343	0.0138738	2.29106	down	AtGH9B6	ref|NM_102170|ta|DQ056459|tc|TC367996	"Arabidopsis thaliana AtGH9B6 (Arabidopsis thaliana glycosyl hydrolase 9B6); catalytic/ hydrolase, hydrolyzing O-glycosyl compounds (AtGH9B6) mRNA, complete cds [NM_102170]"
A_84_P18707	0.00725073	3.18722	down	AT1G23390	ref|NM_102188|gb|AY084270|ta|TA31487_3702|ta|BP566858	"Arabidopsis thaliana kelch repeat-containing F-box family protein (AT1G23390) mRNA, complete cds [NM_102188]"
A_84_P869207	0.0136266	2.2492	down	AT1G23390	ref|NM_102188|gb|BX817327|gb|AY084270|ta|TA31486_3702	"Arabidopsis thaliana kelch repeat-containing F-box family protein (AT1G23390) mRNA, complete cds [NM_102188]"
A_84_P796487	0.0211206	2.08856	down	AT1G23390	ref|NM_102188|gb|EG517366|gb|BX817327|gb|AY084270	"Arabidopsis thaliana kelch repeat-containing F-box family protein (AT1G23390) mRNA, complete cds [NM_102188]"
A_84_P20809	0.00129157	22.0693	down	AT1G23840	ref|NM_102232|gb|AY037188|ta|TA45752_3702|ta|BP670716	"Arabidopsis thaliana unknown protein (AT1G23840) mRNA, complete cds [NM_102232]"
A_84_P18458	0.00744702	2.4973	down	AT1G23910	ref|NM_102239|tc|TC399062	"Arabidopsis thaliana unknown protein (AT1G23910) mRNA, complete cds [NM_102239]"
A_84_P11844	0.00982725	2.65598	down	AT1G24000	ref|NM_102247|tc|NP227868|tc|TC394286	"Arabidopsis thaliana Bet v I allergen family protein (AT1G24000) mRNA, complete cds [NM_102247]"
A_84_P22246	0.00468333	3.90838	down	AT1G24010	ref|NM_102248|ta|TA52726_3702|tc|NP1662783|tc|NP227868	"Arabidopsis thaliana unknown protein (AT1G24010) mRNA, complete cds [NM_102248]"
A_84_P17034	0.0040513	21.9246	down	AT1G24430	ref|NM_102288|gb|AY078943|ta|TA49015_3702|tc|TC370221	"Arabidopsis thaliana transferase/ transferase, transferring acyl groups other than amino-acyl groups (AT1G24430) mRNA, complete cds [NM_102288]"
A_84_P19294	0.00450449	9.39599	down	AT1G26380	ref|NM_102402|ta|TA44217_3702|ta|AI995621|tc|TC364656	"Arabidopsis thaliana FAD-binding domain-containing protein (AT1G26380) mRNA, complete cds [NM_102402]"
A_84_P20237	0.0194568	6.00085	down	AT1G26420	ref|NM_102406|ta|CB074607|tc|TC366522	"Arabidopsis thaliana FAD-binding domain-containing protein (AT1G26420) mRNA, complete cds [NM_102406]"
A_84_P833445	0.00809286	3.59121	down	AT1G26790	ref|NM_102442|ta|TA50726_3702|tc|TC378913|tc|TC373286	"Arabidopsis thaliana Dof-type zinc finger domain-containing protein (AT1G26790) mRNA, complete cds [NM_102442]"
A_84_P12696	0.00124649	2.95201	down	AT1G26790	ref|NM_102442|ta|TA50726_3702|tc|TC373286	"Arabidopsis thaliana Dof-type zinc finger domain-containing protein (AT1G26790) mRNA, complete cds [NM_102442]"
A_84_P83349	0.0129816	4.94528	down	AT1G26800	ref|NM_102444|ta|TA37245_3702|ta|BP594487|tc|TC373194	"Arabidopsis thaliana zinc finger (C3HC4-type RING finger) family protein (AT1G26800) mRNA, complete cds [NM_102444]"
A_84_P14804	0.00291032	3.07267	down	NRT1.6	ref|NM_102470|tc|NP221398|tc|TC364998	"Arabidopsis thaliana NRT1.6 (NITRATE TRANSPORTER 1.6); low affinity nitrate transmembrane transporter/ transporter (NRT1.6) mRNA, complete cds [NM_102470]"
A_84_P840476	0.00535699	3.73666	down	AT1G27220	ref|NM_102484|tc|NP221408|tc|NP2710209|tc|TC397915	"Arabidopsis thaliana paired amphipathic helix repeat-containing protein (AT1G27220) mRNA, complete cds [NM_102484]"
A_84_P21874	0.0282462	2.2185	down	STZ	ref|NM_102538|gb|X95573|ta|TA29175_3702|ta|DR750332	"Arabidopsis thaliana STZ (salt tolerance zinc finger); nucleic acid binding / transcription factor/ transcription repressor/ zinc ion binding (STZ) mRNA, complete cds [NM_102538]"
A_84_P20758	0.0171811	2.1027	down	AT1G27990	ref|NM_102564|gb|AK117137|ta|BP605653|tc|TC378382	"Arabidopsis thaliana unknown protein (AT1G27990) mRNA, complete cds [NM_102564]"
A_84_P18869	0.0338249	3.03224	down	AT1G28030	ref|NM_102568|tc|TC375224	"Arabidopsis thaliana oxidoreductase, 2OG-Fe(II) oxygenase family protein (AT1G28030) mRNA, complete cds [NM_102568]"
A_84_P18875	0.0015574	2.98324	down	GH3.17	ref|NM_102578|ref|NM_179387|ta|TA38706_3702|ta|AU237147	"Arabidopsis thaliana GH3.17; indole-3-acetic acid amido synthetase (GH3.17) mRNA, complete cds [NM_102578]"
A_84_P22794	0.00101711	2.24079	down	AGL59	ref|NM_102614|gb|DR750901|ta|TA53072_3702|tc|TC384253	"Arabidopsis thaliana AGL59 (AGAMOUS-LIKE 59); DNA binding / transcription factor (AGL59) mRNA, complete cds [NM_102614]"
A_84_P16173	0.00503596	7.28121	down	GRX480	ref|NM_102616|gb|AF325030|ta|TA29801_3702|ta|DR376648	"Arabidopsis thaliana GRX480; electron carrier/ protein disulfide oxidoreductase (GRX480) mRNA, complete cds [NM_102616]"
A_84_P812834	0.00850266	6.47038	down	GRX480	ref|NM_102616|gb|AF325030|ta|TA29800_3702|ta|TA29801_3702	"Arabidopsis thaliana GRX480; electron carrier/ protein disulfide oxidoreductase (GRX480) mRNA, complete cds [NM_102616]"
A_84_P16201	0.0126885	3.1651	down	AT1G28650	ref|NM_102632|tc|TC371064	"Arabidopsis thaliana lipase, putative (AT1G28650) mRNA, complete cds [NM_102632]"
A_84_P22339	0.00248438	21.8772	down	AT1G29080	ref|NM_102649|ta|DQ056468|tc|TC374151	"Arabidopsis thaliana peptidase C1A papain family protein (AT1G29080) mRNA, complete cds [NM_102649]"
A_84_P23283	0.00688902	5.98183	down	AT1G29100	ref|NM_102651|tc|TC391929	"Arabidopsis thaliana copper-binding family protein (AT1G29100) mRNA, complete cds [NM_102651]"
A_84_P22830	0.0249479	7.35065	down	AT1G29110	ref|NM_102652|tc|NP228243|tc|NP2710044	"Arabidopsis thaliana cysteine proteinase, putative (AT1G29110) mRNA, complete cds [NM_102652]"
A_84_P23274	0.00182526	4.89189	down	AT1G29290	ref|NM_102669|gb|AK229062|ta|TA49647_3702|ta|CB254687	"Arabidopsis thaliana unknown protein (AT1G29290) mRNA, complete cds [NM_102669]"
A_84_P15930	0.0266273	2.57744	down	AT1G29460	ref|NM_102686|gb|AK228996|ta|TA48250_3702|tc|TC387012	"Arabidopsis thaliana auxin-responsive protein, putative (AT1G29460) mRNA, complete cds [NM_102686]"
A_84_P21921	0.0161978	4.56199	down	WRKY71	ref|NM_102726|ta|TA51110_3702|tc|TC377620	"Arabidopsis thaliana WRKY71; transcription factor (WRKY71) mRNA, complete cds [NM_102726]"
A_84_P10565	0.0384698	6.51361	down	AT1G29870	ref|NM_102727|tc|TC369088	"Arabidopsis thaliana tRNA synthetase class II (G, H, P and S) family protein (AT1G29870) mRNA, complete cds [NM_102727]"
A_84_P555983	0.00225077	14.9319	down	AT1G30190	ref|NM_102758|tc|TC377905	"Arabidopsis thaliana unknown protein (AT1G30190) mRNA, complete cds [NM_102758]"
A_84_P19981	0.00796974	6.0362	down	AT1G30370	ref|NM_102774|tc|TC366519	"Arabidopsis thaliana lipase class 3 family protein (AT1G30370) mRNA, complete cds [NM_102774]"
A_84_P16138	0.00156726	17.8511	down	AT1G30700	ref|NM_102806|ta|TA36394_3702|ta|CD530624|ta|Z30785	"Arabidopsis thaliana FAD-binding domain-containing protein (AT1G30700) mRNA, complete cds [NM_102806]"
A_84_P22675	0.00210365	3.80002	down	AT1G30760	ref|NM_102813|ta|TA47775_3702|tc|TC363660	"Arabidopsis thaliana FAD-binding domain-containing protein (AT1G30760) mRNA, complete cds [NM_102813]"
A_84_P17063	0.00306026	2.01153	down	ATPUP4	ref|NM_102821|ta|TA41656_3702|ta|CNS0ABUU|tc|TC366916	"Arabidopsis thaliana ATPUP4; purine transmembrane transporter (ATPUP4) mRNA, complete cds [NM_102821]"
A_84_P18955	0.00745338	8.78268	down	AT1G30850	ref|NM_102822|gb|AY648311|tc|TC386077	"Arabidopsis thaliana unknown protein (AT1G30850) mRNA, complete cds [NM_102822]"
A_84_P15840	0.00207784	4.04422	down	AT1G31290	ref|NM_102867|tc|TC358675	"Arabidopsis thaliana PAZ domain-containing protein / piwi domain-containing protein (AT1G31290) mRNA, complete cds [NM_102867]"
A_84_P17734	0.0064352	2.02809	down	LBD4	ref|NM_102870|ta|TA50723_3702|ta|CNS0AB41|tc|TC376067	"Arabidopsis thaliana LBD4 (LOB DOMAIN-CONTAINING PROTEIN 4) (LBD4) mRNA, complete cds [NM_102870]"
A_84_P15319	0.000150416	2.99568	down	ECS1	ref|NM_102895|ta|TA28072_3702|ta|TA28065_3702|ta|BP835482	"Arabidopsis thaliana ECS1 (ECS1) mRNA, complete cds [NM_102895]"
A_84_P835778	0.022462	2.07125	down	AT1G31810	ref|NM_102915|ta|TA52179_3702|tc|NP306739	"Arabidopsis thaliana actin binding (AT1G31810) mRNA, complete cds [NM_102915]"
A_84_P825539	0.00110566	31.6143	down	AOX1D	ref|NM_102968|ta|TA41352_3702|ta|CD531843|tc|TC400046	"Arabidopsis thaliana AOX1D (alternative oxidase 1D); alternative oxidase (AOX1D) mRNA, complete cds [NM_102968]"
A_84_P21945	0.000970107	13.8498	down	AOX1D	ref|NM_102968|ta|TA41352_3702|ta|CD531843|ta|CD533386	"Arabidopsis thaliana AOX1D (alternative oxidase 1D); alternative oxidase (AOX1D) mRNA, complete cds [NM_102968]"
A_84_P14786	2.21455e-05	7.38514	down	anac011	ref|NM_102986|ta|TA52767_3702|tc|TC377562	"Arabidopsis thaliana anac011 (Arabidopsis NAC domain containing protein 11); transcription factor (anac011) mRNA, complete cds [NM_102986]"
A_84_P17175	0.00409664	5.5745	down	AT1G32560	ref|NM_102991|gb|AY063826|ta|TA40928_3702|ta|BP837882	"Arabidopsis thaliana late embryogenesis abundant group 1 domain-containing protein / LEA group 1 domain-containing protein (AT1G32560) mRNA, complete cds [NM_102991]"
A_84_P18993	0.0256719	7.20276	down	ANAC012	ref|NM_103011|tc|TC373611	"Arabidopsis thaliana ANAC012 (ARABIDOPSIS NAC DOMAIN CONTAINING PROTEIN 12); specific transcriptional repressor/ transcription activator/ transcrip_ (ANAC012) mRNA, complete cds [NM_103011]"
A_84_P19013	0.00382502	4.91055	down	SBT3.3	ref|NM_103029|gb|AY099740	"Arabidopsis thaliana SBT3.3; identical protein binding / serine-type endopeptidase (SBT3.3) mRNA, complete cds [NM_103029]"
A_84_P19959	0.00521481	7.88442	down	AT1G32970	ref|NM_103030|gb|AK175327|tc|TC361646	"Arabidopsis thaliana subtilase family protein (AT1G32970) mRNA, complete cds [NM_103030]"
A_84_P22797	0.00439188	11.3846	down	AT1G33030	ref|NM_103036|gb|AF462839|ta|TA48890_3702	"Arabidopsis thaliana O-methyltransferase family 2 protein (AT1G33030) mRNA, complete cds [NM_103036]"
A_84_P517001	0.00153169	5.44747	down	AT1G33055	ref|NM_103039|gb|BX816630|ta|TA26622_3702|ta|TA26596_3702	"Arabidopsis thaliana unknown protein (AT1G33055) mRNA, complete cds [NM_103039]"
A_84_P17852	0.0120831	7.52163	down	AT1G33090	ref|NM_103043|gb|AK229005|ta|TA51773_3702|tc|NP174607	"Arabidopsis thaliana MATE efflux family protein (AT1G33090) mRNA, complete cds [NM_103043]"
A_84_P13125	0.00865617	3.37988	down	AT1G33100	ref|NM_103044|tc|NP2709727	"Arabidopsis thaliana MATE efflux family protein (AT1G33100) mRNA, complete cds [NM_103044]"
A_84_P22583	0.00273155	2.57567	down	AT1G33110	ref|NM_103045|ref|NM_001036056|ta|TA34435_3702|tc|NP228608	"Arabidopsis thaliana MATE efflux family protein (AT1G33110) mRNA, complete cds [NM_103045]"
A_84_P17964	0.00305351	3.60928	down	CYP76C6	ref|NM_103092|ta|BX840522|tc|TC367157	"Arabidopsis thaliana CYP76C6; electron carrier/ heme binding / iron ion binding / monooxygenase/ oxygen binding (CYP76C6) mRNA, complete cds [NM_103092]"
A_84_P23603	0.00415613	2.77871	down	AT1G34060	ref|NM_103128|ta|TA46546_3702|ta|CNS0ACNU|ta|AV566466	"Arabidopsis thaliana alliinase family protein (AT1G34060) mRNA, complete cds [NM_103128]"
A_84_P13391	0.000731821	11.418	down	AT1G34420	ref|NM_103165|tc|TC359476	"Arabidopsis thaliana leucine-rich repeat family protein / protein kinase family protein (AT1G34420) mRNA, complete cds [NM_103165]"
A_84_P123742	0.0207269	6.0618	down	AT1G34575	ref|NM_103181|tc|TC366679	"Arabidopsis thaliana FAD-binding domain-containing protein (AT1G34575) mRNA, complete cds [NM_103181]"
A_84_P10828	0.0047952	6.00625	down	AT1G34580	ref|NM_103182|ta|TA45430_3702|tc|NP221781|tc|TC365807	"Arabidopsis thaliana monosaccharide transporter, putative (AT1G34580) mRNA, complete cds [NM_103182]"
A_84_P532064	0.0123777	2.51675	down	TT1	ref|NM_103201|gb|AJ318491|ta|TA49973_3702|ta|AF251686	"Arabidopsis thaliana TT1 (transparent testa 1); transcription factor (TT1) mRNA, complete cds [NM_103201]"
A_84_P171073	0.00172815	11.879	down	AT1G35210	ref|NM_103219|gb|AK117872|ta|TA37598_3702|tc|TC380010	"Arabidopsis thaliana unknown protein (AT1G35210) mRNA, complete cds [NM_103219]"
A_84_P788437	0.00164687	7.55476	down	AT1G35210	ref|NM_103219|gb|AK117872|ta|TA37598_3702|ta|CB255124	"Arabidopsis thaliana unknown protein (AT1G35210) mRNA, complete cds [NM_103219]"
A_84_P206488	0.00884119	6.60676	down	AGP5	ref|NM_103221|ta|TA41129_3702|tc|TC386312	"Arabidopsis thaliana AGP5 (ARABINOGALACTAN-PROTEIN 5) (AGP5) mRNA, complete cds [NM_103221]"
A_84_P19830	0.00131249	2.78847	down	AT1G35350	ref|NM_103232|tc|NP305911|ta|AY507960|tc|TC361430	"Arabidopsis thaliana unknown protein (AT1G35350) mRNA, complete cds [NM_103232]"
A_84_P16510	0.000957566	13.7568	down	AT1G35710	ref|NM_103273|gb|FJ708647|ta|TA42613_3702|ta|CA963957	"Arabidopsis thaliana leucine-rich repeat transmembrane protein kinase, putative (AT1G35710) mRNA, complete cds [NM_103273]"
A_84_P22819	0.00309933	2.74757	down	AT1G35910	ref|NM_103289|ta|TA39282_3702|tc|NP306247|tc|TC370043	"Arabidopsis thaliana trehalose-6-phosphate phosphatase, putative (AT1G35910) mRNA, complete cds [NM_103289]"
A_84_P591602	0.0141694	2.55611	down	AT1G36640	ref|NM_103338|gb|AI994880|tc|TC396203	"Arabidopsis thaliana unknown protein (AT1G36640) mRNA, complete cds [NM_103338]"
A_84_P500133	0.00249106	4.0644	down	AT1G42980	ref|NM_103457|tc|NP1654382|ta|CNS0AE82	"Arabidopsis thaliana formin homology 2 domain-containing protein / FH2 domain-containing protein (AT1G42980) mRNA, complete cds [NM_103457]"
A_84_P16121	0.0111261	23.5081	down	RAP2.6	ref|NM_103468|ta|TA43978_3702|ta|AI099871|tc|TC400414	"Arabidopsis thaliana RAP2.6 (related to AP2 6); DNA binding / transcription factor (RAP2.6) mRNA, complete cds [NM_103468]"
A_84_P23323	0.00848036	2.03673	down	TED6	ref|NM_103507|gb|AV553470|ta|TA27276_3702|tc|TC388803	"Arabidopsis thaliana TED6 (TRACHEARY ELEMENT DIFFERENTIATION-RELATED 6) (TED6) mRNA, complete cds [NM_103507]"
A_84_P290764	0.00185281	18.1788	down	ATGA20OX5	ref|NM_103535|ta|DQ056484|tc|TC372406	"Arabidopsis thaliana ATGA20OX5 (ARABIDOPSIS THALIANA GIBBERELLIN 20-OXIDASE 5); gibberellin 20-oxidase (ATGA20OX5) mRNA, complete cds [NM_103535]"
A_84_P17217	0.0188516	2.73504	down	AT1G44180	ref|NM_103542|tc|TC370158	"Arabidopsis thaliana aminoacylase, putative / N-acyl-L-amino-acid amidohydrolase, putative (AT1G44180) mRNA, complete cds [NM_103542]"
A_84_P804375	0.0187509	2.88349	down	AT1G44478	ref|NM_103549|gb|DQ446330|tc|TC396673|tc|TC385314	"Arabidopsis thaliana unknown protein (AT1G44478) mRNA, complete cds [NM_103549]"
A_84_P23794	0.0177859	2.11584	down	CYCA3;3	ref|NM_103616|ta|DQ446333|tc|TC374970	"Arabidopsis thaliana CYCA3;3 (Cyclin A3;3); cyclin-dependent protein kinase regulator (CYCA3;3) mRNA, complete cds [NM_103616]"
A_84_P543604	0.0250478	10.6895	down	AT1G47400	ref|NM_103634|gb|CB264797|tc|TC390091	"Arabidopsis thaliana unknown protein (AT1G47400) mRNA, complete cds [NM_103634]"
A_84_P605859	0.00794007	3.41625	down	AT1G47485	ref|NM_103641|ta|TA50345_3702|tc|TC383955	"Arabidopsis thaliana unknown protein (AT1G47485) mRNA, complete cds [NM_103641]"
A_84_P532079	0.00249064	3.36452	down	5PTASE11	ref|NM_103644|ta|TA47856_3702|tc|TC368128	"Arabidopsis thaliana 5PTASE11 (INOSITOL POLYPHOSPHATE 5-PHOSPHATASE 11); hydrolase/ phosphatidylinositol-3,4,5-trisphosphate 5-phosphatase/ phospha_ (5PTASE11) mRNA, complete cds [NM_103644]"
A_84_P18051	0.00438965	2.59152	down	AT1G47610	ref|NM_103654|ta|TA51970_3702|ta|CNS0AB9J|tc|TC373929	"Arabidopsis thaliana transducin family protein / WD-40 repeat family protein (AT1G47610) mRNA, complete cds [NM_103654]"
A_84_P867879	0.0143523	2.21495	down	AT1G47610	ref|NM_103654|ta|TA51970_3702|ta|CNS0AB9J|tc|TC373929	"Arabidopsis thaliana transducin family protein / WD-40 repeat family protein (AT1G47610) mRNA, complete cds [NM_103654]"
A_84_P266910	0.00166131	2.31174	down	AT1G47655	ref|NM_103658|ta|TA51560_3702|tc|TC383559	"Arabidopsis thaliana Dof-type zinc finger domain-containing protein (AT1G47655) mRNA, complete cds [NM_103658]"
A_84_P19697	0.0078843	14.7242	down	AtRLP7	ref|NM_103687|tc|TC359249	"Arabidopsis thaliana AtRLP7 (Receptor Like Protein 7); kinase/ protein binding (AtRLP7) mRNA, complete cds [NM_103687]"
A_84_P785871	0.0076918	3.82237	down	C/VIF1	ref|NM_103692|gb|BX816253|ta|TA26041_3702|ta|TA26073_3702	"Arabidopsis thaliana C/VIF1 (CELL WALL / VACUOLAR INHIBITOR OF FRUCTOSIDASE 1); enzyme inhibitor/ pectinesterase/ pectinesterase inhibitor (C/VIF1) mRNA, complete cds [NM_103692]"
A_84_P18845	0.0214025	3.00582	down	MYB112	ref|NM_103696|gb|AY008377|ta|TA44957_3702|ta|DR750693	"Arabidopsis thaliana MYB112 (myb domain protein 112); DNA binding / transcription factor (MYB112) mRNA, complete cds [NM_103696]"
A_84_P19573	0.0149701	2.41727	down	AT1G48100	ref|NM_103706|ta|TA39268_3702|tc|NP221691|ta|AV790880	"Arabidopsis thaliana glycoside hydrolase family 28 protein / polygalacturonase (pectinase) family protein (AT1G48100) mRNA, complete cds [NM_103706]"
A_84_P20509	0.00495541	3.88947	down	CIPK17	ref|NM_103723|ta|TA52516_3702|tc|NP221670|tc|TC370294	"Arabidopsis thaliana CIPK17 (CBL-INTERACTING PROTEIN KINASE 17); ATP binding / kinase/ protein kinase/ protein serine/threonine kinase (CIPK17) mRNA, complete cds [NM_103723]"
A_84_P840800	0.0178973	2.91636	down	JAZ4	ref|NM_103746|ref|NM_001123978|ref|NM_001123979|ta|TA52563_3702	"Arabidopsis thaliana JAZ4 (JASMONATE-ZIM-DOMAIN PROTEIN 4) (JAZ4) mRNA, complete cds [NM_103746]"
A_84_P12422	0.00180206	3.25222	down	AT1G48670	ref|NM_103763|tc|TC366674	"Arabidopsis thaliana auxin-responsive GH3 family protein (AT1G48670) mRNA, complete cds [NM_103763]"
A_84_P834999	0.0048586	2.03754	down	AT1G48700	ref|NM_103765|gb|AK227756|ta|TA51814_3702|tc|NP313544	"Arabidopsis thaliana iron ion binding / oxidoreductase, acting on paired donors, with incorporation or reduction of molecular oxygen, 2-oxoglutarat_ (AT1G48700) mRNA, complete cds [NM_103765]"
A_84_P18152	0.000261366	23.5608	down	YUC10	ref|NM_103784|ta|DQ056487|tc|TC372521	"Arabidopsis thaliana YUC10; FAD binding / monooxygenase/ oxidoreductase (YUC10) mRNA, complete cds [NM_103784]"
A_84_P14367	0.0291918	2.38972	down	AT1G49200	ref|NM_103810|ta|TA43770_3702|tc|NP251553|tc|TC375726	"Arabidopsis thaliana zinc finger (C3HC4-type RING finger) family protein (AT1G49200) mRNA, complete cds [NM_103810]"
A_84_P20645	0.00666168	13.0259	down	AT1G49800	ref|NM_103867|gb|AY735532|tc|TC393961|tc|TC385566	"Arabidopsis thaliana unknown protein (AT1G49800) mRNA, complete cds [NM_103867]"
A_84_P20999	0.00441358	6.72135	down	AT1G49900	ref|NM_103877|tc|NP030706|ta|AF030304|tc|TC359790	"Arabidopsis thaliana zinc finger (C2H2 type) family protein (AT1G49900) mRNA, complete cds [NM_103877]"
A_84_P23518	0.0212545	2.00727	down	AT1G50390	ref|NM_103922|tc|TC391162	"Arabidopsis thaliana fructokinase-related (AT1G50390) mRNA, complete cds [NM_103922]"
A_84_P17141	0.0371216	3.27484	down	AT1G50590	ref|NM_103941|gb|BX817072|tc|NP306178|ta|CNS0AAPG	"Arabidopsis thaliana pirin, putative (AT1G50590) mRNA, complete cds [NM_103941]"
A_84_P583600	0.0129309	5.72974	down	AT1G51000	ref|NM_103980|tc|TC399002	"Arabidopsis thaliana unknown protein (AT1G51000) mRNA, complete cds [NM_103980]"
A_84_P20056	0.00493952	4.26137	down	AT1G51010	ref|NM_103981|gb|BX818060|gb|EG527224|ta|TA50195_3702	"Arabidopsis thaliana unknown protein (AT1G51010) mRNA, complete cds [NM_103981]"
A_84_P790547	9.38263e-05	10.7011	down	AT1G51030	ref|NM_103982|gb|CB254105|ta|TA50789_3702|tc|TC394095	"Arabidopsis thaliana unknown protein (AT1G51030) mRNA, complete cds [NM_103982]"
A_84_P14190	0.0437888	6.97281	down	AT1G51230	ref|NM_104001|tc|NP2708752	"Arabidopsis thaliana unknown protein (AT1G51230) mRNA, complete cds [NM_104001]"
A_84_P18092	0.00638266	5.52488	down	AT1G51620	ref|NM_104040|tc|NP306423|ta|CNS0ABOY|tc|TC378998	"Arabidopsis thaliana protein kinase family protein (AT1G51620) mRNA, complete cds [NM_104040]"
A_84_P822525	0.000236186	2.22424	down	ADOF1	ref|NM_104048|ta|TA37770_3702|ta|TA37771_3702|ta|N97077	"Arabidopsis thaliana ADOF1; DNA binding / transcription factor (ADOF1) mRNA, complete cds [NM_104048]"
A_84_P22854	0.000316548	3.03931	down	AT1G51790	ref|NM_104058|tc|NP306434|ta|AV547596|tc|TC378423	"Arabidopsis thaliana kinase (AT1G51790) mRNA, complete cds [NM_104058]"
A_84_P10528	0.00165142	8.35915	down	AT1G51800	ref|NM_104059|gb|AK118836|ta|TA46279_3702|tc|TC359531	"Arabidopsis thaliana leucine-rich repeat protein kinase, putative (AT1G51800) mRNA, complete cds [NM_104059]"
A_84_P152118	0.017108	4.69169	down	AT1G52200	ref|NM_104100|ta|TA35749_3702|ta|BP577630|ta|BP575691	"Arabidopsis thaliana unknown protein (AT1G52200) mRNA, complete cds [NM_104100]"
A_84_P751796	0.00716368	2.31312	down	AT1G52440	ref|NM_104122|tc|TC384539	"Arabidopsis thaliana unknown protein (AT1G52440) mRNA, complete cds [NM_104122]"
A_84_P11439	0.00298545	2.09697	down	AT1G52560	ref|NM_104134|ref|NM_001124004|ta|TA51356_3702|tc|NP13352859	"Arabidopsis thaliana 26.5 kDa class I small heat shock protein-like (HSP26.5-P) (AT1G52560) mRNA, complete cds [NM_104134]"
A_84_P19999	0.00507591	2.73681	down	AT1G52770	ref|NM_104155|ta|TA47332_3702|tc|TC365361	"Arabidopsis thaliana phototropic-responsive NPH3 family protein (AT1G52770) mRNA, complete cds [NM_104155]"
A_84_P20908	0.0198131	3.50848	down	AT1G53270	ref|NM_104205	"Arabidopsis thaliana ABC transporter family protein (AT1G53270) mRNA, complete cds [NM_104205]"
A_84_P23060	0.000636127	2.9173	down	AT1G53660	ref|NM_104244|tc|TC375538	"Arabidopsis thaliana organic anion transmembrane transporter (AT1G53660) mRNA, complete cds [NM_104244]"
A_84_P20989	0.00787402	2.65543	down	AT1G53930	ref|NM_104271|ta|DQ056497|tc|TC389341	"Arabidopsis thaliana ubiquitin family protein (AT1G53930) mRNA, complete cds [NM_104271]"
A_84_P833880	0.0139033	14.4481	down	AT1G54890	ref|NM_104362|gb|AK229468|ta|TA50974_3702|tc|TC372936	"Arabidopsis thaliana late embryogenesis abundant protein-related / LEA protein-related (AT1G54890) mRNA, complete cds [NM_104362]"
A_84_P23604	0.00583719	12.095	down	AT1G54890	ref|NM_104362|gb|AK229468|ta|AI998070|ta|Z25958	"Arabidopsis thaliana late embryogenesis abundant protein-related / LEA protein-related (AT1G54890) mRNA, complete cds [NM_104362]"
A_84_P856777	0.00162778	8.94626	down	AT1G54890	ref|NM_104362|gb|AK229468|ta|AI998070|ta|Z25958	"Arabidopsis thaliana late embryogenesis abundant protein-related / LEA protein-related (AT1G54890) mRNA, complete cds [NM_104362]"
A_84_P818839	0.00580027	2.07055	down	AT1G55265	ref|NM_104401|ta|TA34327_3702|tc|TC389992	"Arabidopsis thaliana unknown protein (AT1G55265) mRNA, complete cds [NM_104401]"
A_84_P810457	0.00118804	2.02507	down	AT1G55450	ref|NM_104421|ta|TA28548_3702|ta|TA28540_3702|ta|BE662718	"Arabidopsis thaliana embryo-abundant protein-related (AT1G55450) mRNA, complete cds [NM_104421]"
A_84_P22807	0.0487898	2.96564	down	WRKY10	ref|NM_104436|ta|TA50004_3702|tc|NP221532|tc|TC368155	"Arabidopsis thaliana WRKY10 (WRKY DNA-BINDING PROTEIN 10); transcription factor (WRKY10) mRNA, complete cds [NM_104436]"
A_84_P10511	0.0286436	6.5084	down	AT1G55650	ref|NM_104441|tc|NP2708374|tc|NP221516	"Arabidopsis thaliana high mobility group (HMG1/2) family protein / ARID/BRIGHT DNA-binding domain-containing protein (AT1G55650) mRNA, complete cds [NM_104441]"
A_84_P19665	0.00296488	10.7231	down	AT1G55780	ref|NM_104454|tc|TC393077	"Arabidopsis thaliana metal ion binding (AT1G55780) mRNA, complete cds [NM_104454]"
A_84_P21886	0.00849539	2.67288	down	ATSERAT2;1	ref|NM_104470|ta|TA34548_3702|ta|TA34549_3702|ta|TA34550_3702	"Arabidopsis thaliana ATSERAT2;1 (SERINE ACETYLTRANSFERASE 2;1); serine O-acetyltransferase (ATSERAT2;1) mRNA, complete cds [NM_104470]"
A_84_P854723	0.007076	2.58043	down	AT1G55990	ref|NM_104477|tc|NP2708343|tc|TC396258	"Arabidopsis thaliana glycine-rich protein (AT1G55990) mRNA, complete cds [NM_104477]"
A_84_P605885	0.000521615	2.25845	down	AT1G55990	ref|NM_104477|tc|NP2708343	"Arabidopsis thaliana glycine-rich protein (AT1G55990) mRNA, complete cds [NM_104477]"
A_84_P12178	0.00746984	2.26265	down	AT1G56120	ref|NM_104490|gb|FJ708661|tc|NP2708331|tc|TC403532	"Arabidopsis thaliana kinase (AT1G56120) mRNA, complete cds [NM_104490]"
A_84_P303810	0.00080762	4.47769	down	AT1G56150	ref|NM_104494|ta|TA44629_3702|ta|AI993441|ta|R84175	"Arabidopsis thaliana auxin-responsive family protein (AT1G56150) mRNA, complete cds [NM_104494]"
A_84_P785340	0.000445219	4.28926	down	AT1G56150	ref|NM_104494|gb|AA394633|ta|TA44629_3702|ta|AI993441	"Arabidopsis thaliana auxin-responsive family protein (AT1G56150) mRNA, complete cds [NM_104494]"
A_84_P143829	0.00261703	2.49004	down	AT1G56550	ref|NM_104532|ta|TA45986_3702|ta|AU229393|tc|TC369656	"Arabidopsis thaliana UDP-xylosyltransferase (AT1G56550) mRNA, complete cds [NM_104532]"
A_84_P17929	0.000945677	15.6974	down	AtGolS2	ref|NM_104537|ta|TA38124_3702|tc|TC369202	"Arabidopsis thaliana AtGolS2 (Arabidopsis thaliana galactinol synthase 2); transferase, transferring glycosyl groups / transferase, transferring he_ (AtGolS2) mRNA, complete cds [NM_104537]"
A_84_P16037	0.0231002	3.08773	down	PAP1	ref|NM_104541|gb|AF062908|ta|TA44677_3702|tc|TC380130	"Arabidopsis thaliana PAP1 (PRODUCTION OF ANTHOCYANIN PIGMENT 1); DNA binding / transcription factor (PAP1) mRNA, complete cds [NM_104541]"
A_84_P20045	0.000618226	86.9859	down	AT1G57630	ref|NM_104560|tc|TC387531	"Arabidopsis thaliana disease resistance protein (TIR class), putative (AT1G57630) mRNA, complete cds [NM_104560]"
A_84_P12481	0.00240852	2.94872	down	AT1G57730	ref|NM_104569|tc|TC387313	"Arabidopsis thaliana zinc finger (C3HC4-type RING finger) family protein (AT1G57730) mRNA, complete cds [NM_104569]"
A_84_P522370	0.0314598	3.37516	down	AT1G57780	ref|NM_104573|tc|TC378847	"Arabidopsis thaliana heavy-metal-associated domain-containing protein (AT1G57780) mRNA, complete cds [NM_104573]"
A_84_P12484	0.000809376	2.46931	down	AT1G58170	ref|NM_104598|ta|TA46916_3702|tc|TC391800|tc|TC381083	"Arabidopsis thaliana disease resistance-responsive protein-related / dirigent protein-related (AT1G58170) mRNA, complete cds [NM_104598]"
A_84_P817093	0.0286746	6.69878	down	ZW9	ref|NM_104607|gb|T45202|ta|TA32850_3702|ta|TA32849_3702	"Arabidopsis thaliana ZW9 (ZW9) mRNA, complete cds [NM_104607]"
A_84_P13405	0.007129	6.48963	down	ZW9	ref|NM_104607|ta|TA32849_3702|ta|AI997139|ta|BP581825	"Arabidopsis thaliana ZW9 (ZW9) mRNA, complete cds [NM_104607]"
A_84_P11521	0.00400448	5.87979	down	ho4	ref|NM_104610|ta|DQ446372|tc|TC377545	"Arabidopsis thaliana ho4 (HEME OXYGENASE 4); heme oxygenase (decyclizing)/ oxidoreductase (ho4) mRNA, complete cds [NM_104610]"
A_84_P15301	0.00759401	3.28552	down	ZF14	ref|NM_104614|ta|TA43760_3702|ta|BX834742|tc|TC363923	"Arabidopsis thaliana ZF14; antiporter/ drug transporter/ transporter (ZF14) mRNA, complete cds [NM_104614]"
A_84_P233429	0.0186218	3.30869	down	AT1G58390	ref|NM_104619|tc|TC359852	"Arabidopsis thaliana disease resistance protein (CC-NBS-LRR class), putative (AT1G58390) mRNA, complete cds [NM_104619]"
A_84_P17436	0.00701301	4.95319	down	ATBZIP4	ref|NM_104646|gb|AF400619|ta|TA52923_3702|tc|TC390858	"Arabidopsis thaliana ATBZIP4 (ARABIDOPSIS THALIANA BASIC LEUCINE-ZIPPER 4); DNA binding / transcription factor (ATBZIP4) mRNA, complete cds [NM_104646]"
A_84_P14602	0.00090496	5.4786	down	ZCF37	ref|NM_104652|ta|TA40886_3702|ta|AV555028|tc|TC374354	"Arabidopsis thaliana ZCF37 (ZCF37) mRNA, complete cds [NM_104652]"
A_84_P21935	0.000121302	4.73869	down	AT1G59740	ref|NM_104667|ta|TA44331_3702|ta|N96319|tc|TC363249	"Arabidopsis thaliana proton-dependent oligopeptide transport (POT) family protein (AT1G59740) mRNA, complete cds [NM_104667]"
A_84_P835999	0.00452391	3.29291	down	AT1G59740	ref|NM_104667|ta|TA52273_3702|ta|TA44331_3702|ta|BX838039	"Arabidopsis thaliana proton-dependent oligopeptide transport (POT) family protein (AT1G59740) mRNA, complete cds [NM_104667]"
A_84_P10473	0.00459885	2.33412	down	PEN3	ref|NM_104680|ta|TA30752_3702|ta|TA30751_3702|ta|AI996131	"Arabidopsis thaliana PEN3 (PENETRATION 3); ATPase, coupled to transmembrane movement of substances / cadmium ion transmembrane transporter (PEN3) mRNA, complete cds [NM_104680]"
A_84_P14254	0.000701934	4.75309	down	ARR3	ref|NM_104686|ta|TA48746_3702|tc|TC374285	"Arabidopsis thaliana ARR3 (RESPONSE REGULATOR 3); transcription regulator/ two-component response regulator (ARR3) mRNA, complete cds [NM_104686]"
A_84_P21809	0.000736864	2.94235	down	AT1G60030	ref|NM_104695|ta|TA48958_3702|tc|NP302823|tc|TC363778	"Arabidopsis thaliana xanthine/uracil permease family protein (AT1G60030) mRNA, complete cds [NM_104695]"
A_84_P158955	0.0424145	2.0688	down	AGL49	ref|NM_104696|gb|DR749969|ta|TA50192_3702|tc|TC381621	"Arabidopsis thaliana AGL49 (AGAMOUS-LIKE 49); transcription factor (AGL49) mRNA, complete cds [NM_104696]"
A_84_P14201	0.00052509	3.08244	down	AT1G60680	ref|NM_104751|ta|TA40003_3702|tc|NP043258|tc|TC370922	"Arabidopsis thaliana aldo/keto reductase family protein (AT1G60680) mRNA, complete cds [NM_104751]"
A_84_P17984	0.0117556	2.89935	down	AT1G60730	ref|NM_104756|ref|NM_202327|ta|TA32852_3702|ta|BP668716	"Arabidopsis thaliana aldo/keto reductase family protein (AT1G60730) mRNA, complete cds [NM_104756]"
A_84_P19976	0.0019395	2.72566	down	IRT3	ref|NM_104776|ta|N96310|ta|BX835928	"Arabidopsis thaliana IRT3; cation transmembrane transporter/ metal ion transmembrane transporter (IRT3) mRNA, complete cds [NM_104776]"
A_84_P21769	0.00351758	4.77345	down	TPS04	ref|NM_104793|gb|AY059757|ta|TA48125_3702|tc|NP043293	"Arabidopsis thaliana TPS04 (TERPENE SYNTHASE 04); (E,E)-geranyllinalool synthase (TPS04) mRNA, complete cds [NM_104793]"
A_84_P18925	0.00743637	5.25282	down	AT1G61610	ref|NM_104843|tc|TC360391	"Arabidopsis thaliana S-locus lectin protein kinase family protein (AT1G61610) mRNA, complete cds [NM_104843]"
A_84_P12345	0.0167643	2.98153	down	BGLU45	ref|NM_104863|gb|AY090247|ta|TA49659_3702|tc|TC366845	"Arabidopsis thaliana BGLU45 (BETA-GLUCOSIDASE 45); catalytic/ cation binding / hydrolase, hydrolyzing O-glycosyl compounds (BGLU45) mRNA, complete cds [NM_104863]"
A_84_P22871	0.014505	7.25367	down	AT1G62170	ref|NM_104898|tc|NP043904|tc|NP2707898	"Arabidopsis thaliana serpin family protein / serine protease inhibitor family protein (AT1G62170) mRNA, complete cds [NM_104898]"
A_84_P12302	0.000178412	76.9792	down	AT1G62510	ref|NM_104930|ta|TA26607_3702|ta|CB258032|ta|CNS0ACNX	"Arabidopsis thaliana protease inhibitor/seed storage/lipid transfer protein (LTP) family protein (AT1G62510) mRNA, complete cds [NM_104930]"
A_84_P18920	0.00199277	5.36909	down	AT1G62580	ref|NM_104936|tc|TC367677	"Arabidopsis thaliana flavin-containing monooxygenase family protein / FMO family protein (AT1G62580) mRNA, complete cds [NM_104936]"
A_84_P570247	0.00186625	4.45656	down	AT1G62620	ref|NM_104940|gb|BX817725|ta|TA33722_3702|ta|CNS0ABCG	"Arabidopsis thaliana flavin-containing monooxygenase family protein / FMO family protein (AT1G62620) mRNA, complete cds [NM_104940]"
A_84_P18892	0.001396	10.1204	down	AT1G62760	ref|NM_104953|tc|TC375744	"Arabidopsis thaliana invertase/pectin methylesterase inhibitor family protein (AT1G62760) mRNA, complete cds [NM_104953]"
A_84_P820477	0.00680573	2.24789	down	AT1G62810	ref|NM_104959|ta|TA35680_3702|tc|NP173285|ta|BP597299	"Arabidopsis thaliana copper amine oxidase, putative (AT1G62810) mRNA, complete cds [NM_104959]"
A_84_P18660	0.00301369	2.02111	down	AT1G62810	ref|NM_104959|ta|TA35680_3702|ta|BP579538|ta|BP599886	"Arabidopsis thaliana copper amine oxidase, putative (AT1G62810) mRNA, complete cds [NM_104959]"
A_84_P251265	0.0207046	2.1776	down	AT1G63720	ref|NM_105049|ta|TA42993_3702|tc|TC368911	"Arabidopsis thaliana unknown protein (AT1G63720) mRNA, complete cds [NM_105049]"
A_84_P826990	0.044672	2.1664	down	AT1G63720	ref|NM_105049|ta|TA42992_3702|ta|TA42993_3702|tc|TC368911	"Arabidopsis thaliana unknown protein (AT1G63720) mRNA, complete cds [NM_105049]"
A_84_P252295	0.0105164	2.56506	down	AT1G64290	ref|NM_105103|ta|AV561643|tc|TC373379	"Arabidopsis thaliana F-box protein-related (AT1G64290) mRNA, complete cds [NM_105103]"
A_84_P21761	0.0129737	2.05674	down	AT1G64500	ref|NM_105125|gb|AY063982|ta|TA37434_3702|ta|AI995643	"Arabidopsis thaliana glutaredoxin family protein (AT1G64500) mRNA, complete cds [NM_105125]"
A_84_P608547	0.00148218	9.37101	down	AT1G64870	ref|NM_105161|tc|TC383363|tc|TC383000|tc|TC376222	"Arabidopsis thaliana unknown protein (AT1G64870) mRNA, complete cds [NM_105161]"
A_84_P13310	0.00166808	5.42708	down	CYP89A6	ref|NM_105168	"Arabidopsis thaliana CYP89A6; electron carrier/ heme binding / iron ion binding / monooxygenase/ oxygen binding (CYP89A6) mRNA, complete cds [NM_105168]"
A_84_P20872	0.00273812	2.01577	down	AT1G65190	ref|NM_105192|ta|TA41150_3702|tc|TC366211	"Arabidopsis thaliana protein kinase family protein (AT1G65190) mRNA, complete cds [NM_105192]"
A_84_P17078	0.000463138	11.7585	down	AGL38	ref|NM_105204|gb|DR750802|ta|TA52818_3702|tc|TC377918	"Arabidopsis thaliana AGL38 (AGAMOUS-LIKE 38); DNA binding / transcription factor (AGL38) mRNA, complete cds [NM_105204]"
A_84_P18001	0.00186637	11.3573	down	AT1G65500	ref|NM_105224|ta|TA41063_3702|ta|TA41062_3702|ta|Z47062	"Arabidopsis thaliana unknown protein (AT1G65500) mRNA, complete cds [NM_105224]"
A_84_P827683	0.000347063	11.4196	down	AT1G65510	ref|NM_105225|ta|TA43932_3702|tc|TC391630|tc|TC392288	"Arabidopsis thaliana unknown protein (AT1G65510) mRNA, complete cds [NM_105225]"
A_84_P539238	0.000359235	10.0403	down	AT1G65510	ref|NM_105225|ta|TA43932_3702|ta|BP802236|ta|BX837827	"Arabidopsis thaliana unknown protein (AT1G65510) mRNA, complete cds [NM_105225]"
A_84_P14218	0.00710304	8.55396	down	KOR2	ref|NM_105234|gb|AK229402|ta|TA53209_3702|tc|TC362106	"Arabidopsis thaliana KOR2; catalytic/ hydrolase, hydrolyzing O-glycosyl compounds (KOR2) mRNA, complete cds [NM_105234]"
A_84_P16139	0.0192463	2.39975	down	CYP702A1	ref|NM_105240|ta|DQ446399|tc|TC368291	"Arabidopsis thaliana CYP702A1; electron carrier/ heme binding / iron ion binding / monooxygenase/ oxygen binding (CYP702A1) mRNA, complete cds [NM_105240]"
A_84_P186924	0.00993442	2.52604	down	ARK1	ref|NM_105252|tc|TC360382	"Arabidopsis thaliana ARK1 (A. THALIANA RECEPTOR KINASE 1); kinase/ protein kinase/ protein serine/threonine kinase/ transmembrane receptor protein _ (ARK1) mRNA, complete cds [NM_105252]"
A_84_P12141	0.0215701	2.19459	down	MYB20	ref|NM_105294|ta|TA45429_3702|tc|TC374877	"Arabidopsis thaliana MYB20 (myb domain protein 20); DNA binding / transcription factor (MYB20) mRNA, complete cds [NM_105294]"
A_84_P21851	0.00801367	3.9255	down	MYB113	ref|NM_105308|gb|AY008378|ta|TA52793_3702|tc|TC380162	"Arabidopsis thaliana MYB113 (myb domain protein 113); DNA binding / transcription factor (MYB113) mRNA, complete cds [NM_105308]"
A_84_P13353	0.0226302	3.54354	down	MYB90	ref|NM_105310|gb|AF062915|ta|TA48418_3702|ta|DR751462	"Arabidopsis thaliana MYB90 (MYB DOMAIN PROTEIN 90); DNA binding / transcription factor (MYB90) mRNA, complete cds [NM_105310]"
A_84_P312833	0.00200172	2.29893	down	PMI2	ref|NM_105319|ta|TA46149_3702|tc|NP306828|ta|DR381653	"Arabidopsis thaliana PMI2 (plastid movement impaired 2) (PMI2) mRNA, complete cds [NM_105319]"
A_84_P850236	0.000409345	2.27195	down	PMI2	ref|NM_105319|gb|AK227786|ta|TA46149_3702|ta|DR381653	"Arabidopsis thaliana PMI2 (plastid movement impaired 2) (PMI2) mRNA, complete cds [NM_105319]"
A_84_P221706	0.0146349	2.57028	down	AT1G66720	ref|NM_105342|tc|TC373891	"Arabidopsis thaliana S-adenosyl-L-methionine:carboxyl methyltransferase family protein (AT1G66720) mRNA, complete cds [NM_105342]"
A_84_P792495	0.00541638	3.38085	down	AT1G66800	ref|NM_105351|gb|DR336929|gb|AK319135|ta|TA42134_3702	"Arabidopsis thaliana cinnamyl-alcohol dehydrogenase family / CAD family (AT1G66800) mRNA, complete cds [NM_105351]"
A_84_P20016	0.0102295	7.02193	down	AT1G66830	ref|NM_105354|gb|AK229161|ta|AU228736|tc|TC361829	"Arabidopsis thaliana leucine-rich repeat transmembrane protein kinase, putative (AT1G66830) mRNA, complete cds [NM_105354]"
A_84_P834970	0.0160865	6.45596	down	AT1G66830	ref|NM_105354|gb|AK229161|ta|TA51796_3702|tc|TC361829	"Arabidopsis thaliana leucine-rich repeat transmembrane protein kinase, putative (AT1G66830) mRNA, complete cds [NM_105354]"
A_84_P79105	0.0237379	3.83705	down	AT1G66860	ref|NM_105357|ta|TA43269_3702|tc|TC399247	"Arabidopsis thaliana hydrolase (AT1G66860) mRNA, complete cds [NM_105357]"
A_84_P141619	0.0048797	15.1069	down	AT1G66870	ref|NM_105358|gb|BX818508|ta|TA48923_3702|tc|TC393913	"Arabidopsis thaliana glycosyl hydrolase family protein 17 (AT1G66870) mRNA, complete cds [NM_105358]"
A_84_P21948	0.0175117	2.15996	down	AT1G66920	ref|NM_105363|gb|AY064995|ta|TA51657_3702|tc|TC364067	"Arabidopsis thaliana serine/threonine protein kinase, putative (AT1G66920) mRNA, complete cds [NM_105363]"
A_84_P827762	0.0330012	2.2378	down	ZFP6	ref|NM_105372|ta|TA44062_3702|ta|DR751630|ta|DR751624	"Arabidopsis thaliana ZFP6 (ZINC FINGER PROTEIN 6); nucleic acid binding / transcription factor/ zinc ion binding (ZFP6) mRNA, complete cds [NM_105372]"
A_84_P13383	0.0113831	5.2338	down	AT1G68040	ref|NM_105474|tc|TC373411	"Arabidopsis thaliana S-adenosyl-L-methionine:carboxyl methyltransferase family protein (AT1G68040) mRNA, complete cds [NM_105474]"
A_84_P22829	0.00424018	4.79481	down	ENDO_2	ref|NM_105500|ta|TA32930_3702	"Arabidopsis thaliana ENDO 2 (endonuclease 2); T/G mismatch-specific endonuclease/ endonuclease/ nucleic acid binding / single-stranded DNA specific_ (ENDO 2) mRNA, complete cds [NM_105500]"
A_84_P21883	0.00309093	2.38469	down	MYB62	ref|NM_105503|ta|TA51511_3702|tc|TC377359	"Arabidopsis thaliana MYB62 (myb domain protein 62); DNA binding / transcription factor (MYB62) mRNA, complete cds [NM_105503]"
A_84_P16207	0.000831299	3.88909	down	AT1G68360	ref|NM_105507|tc|TC380334|tc|TC381952	"Arabidopsis thaliana zinc finger protein-related (AT1G68360) mRNA, complete cds [NM_105507]"
A_84_P828342	0.000220013	9.04944	down	AT1G68450	ref|NM_105516|ta|TA44846_3702|ta|AA404820|ta|CD534297	"Arabidopsis thaliana VQ motif-containing protein (AT1G68450) mRNA, complete cds [NM_105516]"
A_84_P237923	0.00225149	2.24104	down	AT1G68470	ref|NM_105518|ta|TA45852_3702|tc|TC368203	"Arabidopsis thaliana exostosin family protein (AT1G68470) mRNA, complete cds [NM_105518]"
A_84_P23455	0.00372491	6.11343	down	AT1G68620	ref|NM_105534|ta|TA38811_3702|tc|TC371506	"Arabidopsis thaliana hydrolase (AT1G68620) mRNA, complete cds [NM_105534]"
A_84_P610349	0.00758482	8.35008	down	IDA	ref|NM_105550|ta|TA46223_3702|tc|TC386880	"Arabidopsis thaliana IDA (INFLORESCENCE DEFICIENT IN ABSCISSION); receptor binding (IDA) mRNA, complete cds [NM_105550]"
A_84_P821416	0.00200891	2.83447	down	RAV2	ref|NM_105558|ta|TA36671_3702|ta|CNS0ABW6|ta|R30405	"Arabidopsis thaliana RAV2 (REGULATOR OF THE ATPASE OF THE VACUOLAR MEMBRANE); DNA binding / transcription factor/ transcription repressor (RAV2) mRNA, complete cds [NM_105558]"
A_84_P869470	0.00146515	2.63463	down	RAV2	ref|NM_105558|ta|TA36672_3702|ta|TA36671_3702|ta|CNS0ABW6	"Arabidopsis thaliana RAV2 (REGULATOR OF THE ATPASE OF THE VACUOLAR MEMBRANE); DNA binding / transcription factor/ transcription repressor (RAV2) mRNA, complete cds [NM_105558]"
A_84_P22840	0.00911207	2.44551	down	RAV2	ref|NM_105558|ta|TA36671_3702|ta|AV809041|ta|AI992557	"Arabidopsis thaliana RAV2 (REGULATOR OF THE ATPASE OF THE VACUOLAR MEMBRANE); DNA binding / transcription factor/ transcription repressor (RAV2) mRNA, complete cds [NM_105558]"
A_84_P853987	0.00411212	7.01778	down	AFP1	ref|NM_105593|ta|TA38202_3702|tc|TC369744	"Arabidopsis thaliana AFP1 (ABI FIVE BINDING PROTEIN) (AFP1) mRNA, complete cds [NM_105593]"
A_84_P132025	0.0014598	5.93048	down	AFP1	ref|NM_105593|ta|TA38202_3702|ta|BP616048|tc|TC369744	"Arabidopsis thaliana AFP1 (ABI FIVE BINDING PROTEIN) (AFP1) mRNA, complete cds [NM_105593]"
A_84_P586330	0.0109996	2.56079	down	AT1G69480	ref|NM_105615|ta|TA52530_3702|tc|TC361094	"Arabidopsis thaliana EXS family protein / ERD1/XPR1/SYG1 family protein (AT1G69480) mRNA, complete cds [NM_105615]"
A_84_P14306	0.0153937	2.63222	down	NAP	ref|NM_105616|gb|AF360201|ta|TA31972_3702|ta|DR751149	"Arabidopsis thaliana NAP (NAC-like, activated by AP3/PI); transcription factor (NAP) mRNA, complete cds [NM_105616]"
A_84_P860280	0.0196047	2.52345	down	NAP	ref|NM_105616|gb|AF360201|ta|TA31973_3702|ta|TA31972_3702	"Arabidopsis thaliana NAP (NAC-like, activated by AP3/PI); transcription factor (NAP) mRNA, complete cds [NM_105616]"
A_84_P831167	0.000619025	2.66793	down	AT1G69730	ref|NM_105641|ta|TA48705_3702|ta|TA48704_3702|ta|F13735	"Arabidopsis thaliana protein kinase family protein (AT1G69730) mRNA, complete cds [NM_105641]"
A_84_P23749	0.000670522	2.45857	down	AT1G69730	ref|NM_105641|ta|TA48704_3702|ta|TA48705_3702|ta|F13735	"Arabidopsis thaliana protein kinase family protein (AT1G69730) mRNA, complete cds [NM_105641]"
A_84_P294174	0.000271372	4.28407	down	WRKY36	ref|NM_105649|gb|BX817069|ta|TA50141_3702|ta|CNS0AD4V	"Arabidopsis thaliana WRKY36; transcription factor (WRKY36) mRNA, complete cds [NM_105649]"
A_84_P800174	0.00326158	2.68047	down	GGT3	ref|NM_105650|gb|EG452866|tc|TC399134|tc|TC385503	"Arabidopsis thaliana GGT3 (GAMMA-GLUTAMYL TRANSPEPTIDASE 3); gamma-glutamyltransferase (GGT3) mRNA, complete cds [NM_105650]"
A_84_P15262	0.00361654	2.6038	down	GGT3	ref|NM_105650|tc|TC385503	"Arabidopsis thaliana GGT3 (GAMMA-GLUTAMYL TRANSPEPTIDASE 3); gamma-glutamyltransferase (GGT3) mRNA, complete cds [NM_105650]"
A_84_P20938	0.000918831	10.7895	down	ATH8	ref|NM_105656|ta|TA48714_3702|ta|AU229885|ta|CB254457	"Arabidopsis thaliana ATH8 (thioredoxin H-type 8) (ATH8) mRNA, complete cds [NM_105656]"
A_84_P19046	0.0120304	4.36781	down	ATGSTU12	ref|NM_105660|ta|TA50149_3702|tc|TC376510	"Arabidopsis thaliana ATGSTU12 (GLUTATHIONE S-TRANSFERASE TAU 12); glutathione transferase (ATGSTU12) mRNA, complete cds [NM_105660]"
A_84_P12324	0.000354612	5.98187	down	AT1G70130	ref|NM_105681|tc|TC363010	"Arabidopsis thaliana lectin protein kinase, putative (AT1G70130) mRNA, complete cds [NM_105681]"
A_84_P570971	0.00683788	12.2939	down	AT1G70380	ref|NM_105706|tc|TC372790	"Arabidopsis thaliana F-box family protein (AT1G70380) mRNA, complete cds [NM_105706]"
A_84_P242183	0.00529968	3.73564	down	AT1G70390	ref|NM_105707|tc|TC374780	"Arabidopsis thaliana F-box family protein (AT1G70390) mRNA, complete cds [NM_105707]"
A_84_P526623	0.0045085	12.4749	down	AT1G70970	ref|NM_105765|tc|TC371615	"Arabidopsis thaliana F-box family protein (AT1G70970) mRNA, complete cds [NM_105765]"
A_84_P17108	0.026803	2.03648	down	AT1G71000	ref|NM_105769|tc|TC391158	"Arabidopsis thaliana heat shock protein binding (AT1G71000) mRNA, complete cds [NM_105769]"
A_84_P12444	0.00802421	2.85183	down	MYBL2	ref|NM_105772|ta|TA34324_3702|tc|TC376317	"Arabidopsis thaliana MYBL2 (ARABIDOPSIS MYB-LIKE 2); DNA binding / transcription factor (MYBL2) mRNA, complete cds [NM_105772]"
A_84_P22681	0.00567839	9.06341	down	AtRLP11	ref|NM_105808|tc|TC361009	"Arabidopsis thaliana AtRLP11 (Receptor Like Protein 11); protein binding (AtRLP11) mRNA, complete cds [NM_105808]"
A_84_P15113	0.00067371	2.71872	down	AT1G71520	ref|NM_105820|gb|BT014816|ta|TA49538_3702|tc|TC385301	"Arabidopsis thaliana AP2 domain-containing transcription factor, putative (AT1G71520) mRNA, complete cds [NM_105820]"
A_84_P20786	0.00966453	3.16312	down	AGL12	ref|NM_105825|gb|BT006157|ta|TA41798_3702|ta|TA41797_3702	"Arabidopsis thaliana AGL12 (AGAMOUS-LIKE 12); transcription factor (AGL12) mRNA, complete cds [NM_105825]"
A_84_P18078	0.000764528	3.49556	down	AT1G72000	ref|NM_105858|ta|BT011836|tc|TC367605	"Arabidopsis thaliana beta-fructofuranosidase, putative / invertase, putative / saccharase, putative / beta-fructosidase, putative (AT1G72000) mRNA, complete cds [NM_105858]"
A_84_P610364	0.00100547	16.3979	down	AT1G72490	ref|NM_105908|gb|AY735558|ta|TA50752_3702|tc|NP307483	"Arabidopsis thaliana unknown protein (AT1G72490) mRNA, complete cds [NM_105908]"
A_84_P10549	0.0118757	4.57618	down	AT1G72540	ref|NM_105913|tc|TC369556	"Arabidopsis thaliana protein kinase, putative (AT1G72540) mRNA, complete cds [NM_105913]"
A_84_P21896	0.000301385	6.55912	down	AT1G72570	ref|NM_105916|ta|TA53430_3702|tc|NP305538|tc|TC371023	"Arabidopsis thaliana DNA binding / transcription factor (AT1G72570) mRNA, complete cds [NM_105916]"
A_84_P195334	0.00602316	6.50374	down	AT1G72580	ref|NM_105917|tc|TC397049	"Arabidopsis thaliana unknown protein (AT1G72580) mRNA, complete cds [NM_105917]"
A_84_P19944	2.16792e-05	3.37693	down	AT1G72910	ref|NM_105949|ta|TA32165_3702|ta|AI997495|ta|AI100704	"Arabidopsis thaliana disease resistance protein (TIR-NBS class), putative (AT1G72910) mRNA, complete cds [NM_105949]"
A_84_P156015	0.0029217	4.77735	down	AT1G73120	ref|NM_105970|gb|AK117283|ta|TA47092_3702|tc|TC385634	"Arabidopsis thaliana unknown protein (AT1G73120) mRNA, complete cds [NM_105970]"
A_84_P22839	0.0115629	74.0283	down	AT1G73260	ref|NM_105985|gb|AK230302|ta|TA32623_3702|ta|TA32622_3702	"Arabidopsis thaliana trypsin and protease inhibitor family protein / Kunitz family protein (AT1G73260) mRNA, complete cds [NM_105985]"
A_84_P21893	0.00236905	2.10316	down	scpl6	ref|NM_105986|tc|TC369930	"Arabidopsis thaliana scpl6 (serine carboxypeptidase-like 6); serine-type carboxypeptidase (scpl6) mRNA, complete cds [NM_105986]"
A_84_P10231	0.00966439	2.76527	down	AT1G73560	ref|NM_106014|gb|DR370656|ta|TA48717_3702|tc|TC387721	"Arabidopsis thaliana protease inhibitor/seed storage/lipid transfer protein (LTP) family protein (AT1G73560) mRNA, complete cds [NM_106014]"
A_84_P19972	0.0369216	3.66139	down	AT1G73610	ref|NM_106019|tc|TC374257	"Arabidopsis thaliana GDSL-motif lipase/hydrolase family protein (AT1G73610) mRNA, complete cds [NM_106019]"
A_84_P20918	0.000450404	3.42386	down	AT1G73780	ref|NM_106037|tc|TC397051	"Arabidopsis thaliana protease inhibitor/seed storage/lipid transfer protein (LTP) family protein (AT1G73780) mRNA, complete cds [NM_106037]"
A_84_P21864	0.000321219	15.7002	down	AT1G73805	ref|NM_106040|ta|TA44972_3702|tc|TC369518	"Arabidopsis thaliana calmodulin binding (AT1G73805) mRNA, complete cds [NM_106040]"
A_84_P504670	0.00251445	14.2673	down	AT1G73810	ref|NM_106041|ta|TA47598_3702|tc|TC369209	"Arabidopsis thaliana unknown protein (AT1G73810) mRNA, complete cds [NM_106041]"
A_84_P551649	0.00352115	2.18597	down	AT1G74055	ref|NM_106065|gb|AK221067|ta|TA45603_3702|ta|CNS09YIX	"Arabidopsis thaliana unknown protein (AT1G74055) mRNA, complete cds [NM_106065]"
A_84_P21889	0.00978862	2.63015	down	AT1G74360	ref|NM_106096|gb|AY056297|ta|TA48930_3702|ta|CNS0AEKL	"Arabidopsis thaliana leucine-rich repeat transmembrane protein kinase, putative (AT1G74360) mRNA, complete cds [NM_106096]"
A_84_P14321	0.000275499	2.58367	down	AT1G74440	ref|NM_106104|ta|TA36215_3702|tc|TC383668	"Arabidopsis thaliana unknown protein (AT1G74440) mRNA, complete cds [NM_106104]"
A_84_P104236	0.00940804	3.02551	down	MIF1	ref|NM_106124|gb|DR372307|ta|TA47126_3702|tc|TC386356	"Arabidopsis thaliana MIF1 (MINI ZINC FINGER 1); DNA binding / transcription factor (MIF1) mRNA, complete cds [NM_106124]"
A_84_P11465	0.000995337	2.68954	down	BOR5	ref|NM_106139|tc|NP305462|tc|TC362484	"Arabidopsis thaliana BOR5; anion exchanger (BOR5) mRNA, complete cds [NM_106139]"
A_84_P22812	0.000240665	4.83641	down	ARR15	ref|NM_106147|gb|AF305720|tc|TC383883	"Arabidopsis thaliana ARR15 (RESPONSE REGULATOR 15); transcription regulator/ two-component response regulator (ARR15) mRNA, complete cds [NM_106147]"
A_84_P14299	0.00223401	6.83444	down	PR5	ref|NM_106161|ta|TA27663_3702|tc|NP031927|ta|ATHRPRP1C	"Arabidopsis thaliana PR5 (PATHOGENESIS-RELATED GENE 5) (PR5) mRNA, complete cds [NM_106161]"
A_84_P808719	0.00629433	3.45973	down	PR5	ref|NM_106161|ta|TA27667_3702|ta|TA27663_3702|tc|NP031927	"Arabidopsis thaliana PR5 (PATHOGENESIS-RELATED GENE 5) (PR5) mRNA, complete cds [NM_106161]"
A_84_P750006	0.0039456	2.80853	down	ATRL6	ref|NM_106181|ref|NM_001084356|gb|EG486911|ta|AY519525	"Arabidopsis thaliana ATRL6 (ARABIDOPSIS RAD-LIKE 6); transcription factor (ATRL6) mRNA, complete cds [NM_106181]"
A_84_P19196	0.0184537	3.0946	down	AT1G75490	ref|NM_106202|ta|TA45509_3702|ta|AU240016|tc|TC376080	"Arabidopsis thaliana DNA binding / transcription factor (AT1G75490) mRNA, complete cds [NM_106202]"
A_84_P795438	0.0141435	2.6331	down	AT1G75490	ref|NM_106202|ta|TA45509_3702|ta|BP671932|ta|AU231384	"Arabidopsis thaliana DNA binding / transcription factor (AT1G75490) mRNA, complete cds [NM_106202]"
A_84_P535721	0.0220181	2.18271	down	AT1G76220	ref|NM_106272|tc|TC379425	"Arabidopsis thaliana unknown protein (AT1G76220) mRNA, complete cds [NM_106272]"
A_84_P12442	0.000168029	107.861	down	AT1G76290	ref|NM_106279|tc|NP168979|tc|TC365937	"Arabidopsis thaliana AMP-dependent synthetase and ligase family protein (AT1G76290) mRNA, complete cds [NM_106279]"
A_84_P21898	0.000282644	3.17555	down	AT1G76360	ref|NM_106285|ta|TA44017_3702|ta|CNS0ADM4	"Arabidopsis thaliana protein kinase, putative (AT1G76360) mRNA, complete cds [NM_106285]"
A_84_P525953	9.17557e-05	3.01734	down	AT1G76480	ref|NM_106298|tc|TC386951	"Arabidopsis thaliana unknown protein (AT1G76480) mRNA, complete cds [NM_106298]"
A_84_P539272	0.0154715	2.84425	down	AT1G76530	ref|NM_106303	"Arabidopsis thaliana auxin efflux carrier family protein (AT1G76530) mRNA, complete cds [NM_106303]"
A_84_P843083	0.00655457	2.57934	down	AT1G76530	ref|NM_106303	"Arabidopsis thaliana auxin efflux carrier family protein (AT1G76530) mRNA, complete cds [NM_106303]"
A_84_P18113	0.00111512	2.74458	down	AT1G76640	ref|NM_106314|ta|DN604782|tc|TC389224	"Arabidopsis thaliana calmodulin-related protein, putative (AT1G76640) mRNA, complete cds [NM_106314]"
A_84_P222669	0.01874	5.09344	down	ATEXT4	ref|NM_106344|ref|NM_179564|ta|TA26279_3702|ta|TA26283_3702	"Arabidopsis thaliana ATEXT4 (EXTENSIN 4); structural constituent of cell wall (ATEXT4) mRNA, complete cds [NM_106344]"
A_84_P12310	0.00886712	6.29887	down	AT1G76960	ref|NM_106347|ta|TA43238_3702|ta|T44085|ta|AI099755	"Arabidopsis thaliana unknown protein (AT1G76960) mRNA, complete cds [NM_106347]"
A_84_P813591	0.0211897	2.56729	down	ADH1	ref|NM_106362|ta|TA30288_3702|ta|TA30289_3702|ta|Z33942	"Arabidopsis thaliana ADH1 (ALCOHOL DEHYDROGENASE 1); alcohol dehydrogenase (ADH1) mRNA, complete cds [NM_106362]"
A_84_P16192	0.0282728	2.18196	down	anac032	ref|NM_106394|ta|TA37658_3702|ta|DR751267|ta|DR751268	"Arabidopsis thaliana anac032 (Arabidopsis NAC domain containing protein 32); transcription factor (anac032) mRNA, complete cds [NM_106394]"
A_84_P20893	0.00336816	2.12055	down	AT1G77920	ref|NM_106441|ta|TA38164_3702|tc|TC394227	"Arabidopsis thaliana bZIP family transcription factor (AT1G77920) mRNA, complete cds [NM_106441]"
A_84_P281740	0.00371274	2.04368	down	AT1G78070	ref|NM_106456|ta|TA35742_3702|ta|BP595226|tc|TC394359	"Arabidopsis thaliana unknown protein (AT1G78070) mRNA, complete cds [NM_106456]"
A_84_P242975	0.000782133	8.97634	down	AT1G78410	ref|NM_106488|gb|BX816295|ta|TA43163_3702|ta|CB257017	"Arabidopsis thaliana VQ motif-containing protein (AT1G78410) mRNA, complete cds [NM_106488]"
A_84_P801323	0.00127045	5.05391	down	AT1G78850	ref|NM_106533|gb|H36896|gb|BT000758|gb|BX815990	"Arabidopsis thaliana curculin-like (mannose-binding) lectin family protein (AT1G78850) mRNA, complete cds [NM_106533]"
A_84_P18018	0.00220674	3.20109	down	AT1G78850	ref|NM_106533|gb|BT000758|ta|TA31479_3702|ta|AV553158	"Arabidopsis thaliana curculin-like (mannose-binding) lectin family protein (AT1G78850) mRNA, complete cds [NM_106533]"
A_84_P785373	0.00189532	2.47049	down	AT1G78850	ref|NM_106533|gb|BT000758|gb|BX815990|ta|TA31480_3702	"Arabidopsis thaliana curculin-like (mannose-binding) lectin family protein (AT1G78850) mRNA, complete cds [NM_106533]"
A_84_P819984	0.0012621	3.00567	down	ECT8	ref|NM_106577|ta|TA35305_3702|tc|NP041866|ta|CNS0ABHO	"Arabidopsis thaliana ECT8 (evolutionarily conserved C-terminal region 8) (ECT8) mRNA, complete cds [NM_106577]"
A_84_P217518	0.00411651	2.85828	down	ECT8	ref|NM_106577|ta|TA35305_3702|ta|AV524133|ta|BP583936	"Arabidopsis thaliana ECT8 (evolutionarily conserved C-terminal region 8) (ECT8) mRNA, complete cds [NM_106577]"
A_84_P293864	0.000964328	2.15942	down	AT1G79420	ref|NM_106590|ta|TA46884_3702|tc|TC368398	"Arabidopsis thaliana unknown protein (AT1G79420) mRNA, complete cds [NM_106590]"
A_84_P12477	0.00156912	16.9075	down	AT1G79680	ref|NM_106617|ta|TA45544_3702|tc|TC360335	"Arabidopsis thaliana wall-associated kinase, putative (AT1G79680) mRNA, complete cds [NM_106617]"
A_84_P12435	0.000753002	2.46283	down	BAC2	ref|NM_106639|ta|TA38970_3702|ta|AI997569	"Arabidopsis thaliana BAC2; L-ornithine transmembrane transporter/ binding / carnitine:acyl carnitine antiporter (BAC2) mRNA, complete cds [NM_106639]"
A_84_P23733	0.000380905	2.48001	down	APT2	ref|NM_106654|gb|AY072021|ta|TA44250_3702|tc|TC377932	"Arabidopsis thaliana APT2 (ADENINE PHOSPHORIBOSYL TRANSFERASE 2); adenine phosphoribosyltransferase/ phosphate transmembrane transporter (APT2) mRNA, complete cds [NM_106654]"
A_84_P283390	0.00126869	2.05373	down	AT1G80130	ref|NM_106662|ta|TA34993_3702|ta|T44905|ta|AV440007	"Arabidopsis thaliana binding (AT1G80130) mRNA, complete cds [NM_106662]"
A_84_P211128	0.0165091	2.16137	down	AT1G80240	ref|NM_106673|ta|TA29337_3702|ta|TA29338_3702|ta|BX835887	"Arabidopsis thaliana unknown protein (AT1G80240) mRNA, complete cds [NM_106673]"
A_84_P17130	0.00165974	28.5847	down	GA3OX4	ref|NM_106682|gb|DQ459178|tc|TC373743	"Arabidopsis thaliana GA3OX4 (GIBBERELLIN 3-OXIDASE 4); gibberellin 3-beta-dioxygenase (GA3OX4) mRNA, complete cds [NM_106682]"
A_84_P23751	0.0169222	2.19891	down	IAA15	ref|NM_106688|ta|ATH441300|tc|TC386753	"Arabidopsis thaliana IAA15 (INDOLE-3-ACETIC ACID INDUCIBLE 15); transcription factor (IAA15) mRNA, complete cds [NM_106688]"
A_84_P596161	0.000128807	3.87652	down	AT1G80520	ref|NM_106700|gb|BX817803|ta|CNS0AE71|ta|CNS0AE7M	"Arabidopsis thaliana unknown protein (AT1G80520) mRNA, complete cds [NM_106700]"
A_84_P23975	0.00128474	3.38522	down	WRKY58	ref|NM_110973|gb|AF426254|tc|NP332187|tc|TC370728	"Arabidopsis thaliana WRKY58; transcription factor (WRKY58) mRNA, complete cds [NM_110973]"
A_84_P17353	0.0349088	4.72008	down	AT3G01190	ref|NM_110985|ta|TA34026_3702|ta|CNS0A6Q4|ta|BP579127	"Arabidopsis thaliana peroxidase 27 (PER27) (P27) (PRXR7) (AT3G01190) mRNA, complete cds [NM_110985]"
A_84_P15467	0.000490229	7.16949	down	AT3G01290	ref|NM_110995|ta|TA33805_3702|tc|TC373076	"Arabidopsis thaliana band 7 family protein (AT3G01290) mRNA, complete cds [NM_110995]"
A_84_P12640	0.0108346	29.5417	down	DOX1	ref|NM_111008|ta|TA31060_3702|ta|AA042387|ta|BP645658	"Arabidopsis thaliana DOX1; lipoxygenase (DOX1) mRNA, complete cds [NM_111008]"
A_84_P11694	0.00972055	5.54672	down	AT3G01830	ref|NM_111049|ta|TA40245_3702	"Arabidopsis thaliana calmodulin-related protein, putative (AT3G01830) mRNA, complete cds [NM_111049]"
A_84_P550058	0.00593366	9.72402	down	AT3G02240	ref|NM_111091|ta|TA50619_3702|ta|T43208|tc|TC391511	"Arabidopsis thaliana unknown protein (AT3G02240) mRNA, complete cds [NM_111091]"
A_84_P20292	0.0112706	2.37892	down	COL2	ref|NM_111105|ta|TA34848_3702|ta|DR750078|ta|CNS0A74Y	"Arabidopsis thaliana COL2 (constans-like 2); transcription factor/ zinc ion binding (COL2) mRNA, complete cds [NM_111105]"
A_84_P540304	0.0218363	2.17439	down	AT3G02500	ref|NM_111117|ta|AV566158|tc|TC385569	"Arabidopsis thaliana unknown protein (AT3G02500) mRNA, complete cds [NM_111117]"
A_84_P607864	0.000638413	2.74303	down	GASA5	ref|NM_111158|gb|CF652903|ta|TA46287_3702|ta|AI999528	"Arabidopsis thaliana GASA5 (GAST1 PROTEIN HOMOLOG 5) (GASA5) mRNA, complete cds [NM_111158]"
A_84_P516374	0.0424115	3.30938	down	AT3G03230	ref|NM_111193|ta|AV563879|tc|TC374723	"Arabidopsis thaliana esterase/lipase/thioesterase family protein (AT3G03230) mRNA, complete cds [NM_111193]"
A_84_P510160	0.0121158	2.37969	down	AT3G03240	ref|NM_111194|ta|TA49267_3702|tc|NP332492|tc|TC373273	"Arabidopsis thaliana esterase/lipase/thioesterase family protein (AT3G03240) mRNA, complete cds [NM_111194]"
A_84_P232569	0.018337	6.84806	down	NPC4	ref|NM_111224|ta|TA47067_3702|tc|TC364021	"Arabidopsis thaliana NPC4 (NONSPECIFIC PHOSPHOLIPASE C4); hydrolase, acting on ester bonds / phospholipase C (NPC4) mRNA, complete cds [NM_111224]"
A_84_P551816	0.00178838	10.9302	down	AT3G03620	ref|NM_111233|ta|CNS0A7UR|tc|TC369058	"Arabidopsis thaliana MATE efflux family protein (AT3G03620) mRNA, complete cds [NM_111233]"
A_84_P23997	0.0148384	2.14397	down	anac046	ref|NM_111277|ta|TA37725_3702|ta|CNS0A7VZ|ta|DR750520	"Arabidopsis thaliana anac046 (Arabidopsis NAC domain containing protein 46); transcription factor (anac046) mRNA, complete cds [NM_111277]"
A_84_P11714	0.00232959	3.27	down	AT3G04210	ref|NM_111292|gb|AY057522|ta|TA42478_3702|tc|TC388228	"Arabidopsis thaliana disease resistance protein (TIR-NBS class), putative (AT3G04210) mRNA, complete cds [NM_111292]"
A_84_P10768	0.00247581	10.9464	down	AT3G04220	ref|NM_111293|tc|TC359939	"Arabidopsis thaliana disease resistance protein (TIR-NBS-LRR class), putative (AT3G04220) mRNA, complete cds [NM_111293]"
A_84_P603432	0.0424233	7.22036	down	AT3G04270	ref|NM_111298|tc|TC400162	"Arabidopsis thaliana unknown protein (AT3G04270) mRNA, complete cds [NM_111298]"
A_84_P21169	0.0190667	20.6719	down	ARR22	ref|NM_111299|ref|NM_180180|ref|NM_001084633|ta|TA42971_3702	"Arabidopsis thaliana ARR22 (ARABIDOPSIS RESPONSE REGULATOR 22); phosphohistidine phosphatase/ transcription regulator/ two-component response regul_ (ARR22) mRNA, complete cds [NM_111299]"
A_84_P850328	0.0267762	14.5866	down	ARR22	ref|NM_111299|ref|NM_180180|ref|NM_001084633|ta|TA42972_3702	"Arabidopsis thaliana ARR22 (ARABIDOPSIS RESPONSE REGULATOR 22); phosphohistidine phosphatase/ transcription regulator/ two-component response regul_ (ARR22) mRNA, complete cds [NM_111299]"
A_84_P521700	0.00171366	4.87738	down	AT3G04300	ref|NM_111301|ta|TA46986_3702|tc|TC380937	"Arabidopsis thaliana unknown protein (AT3G04300) mRNA, complete cds [NM_111301]"
A_84_P24008	0.0124489	2.26701	down	AT3G04320	ref|NM_111303|gb|BT008630|ta|TA49562_3702|tc|TC377313	"Arabidopsis thaliana endopeptidase inhibitor (AT3G04320) mRNA, complete cds [NM_111303]"
A_84_P14538	0.0437476	2.25271	down	AT3G04570	ref|NM_111328|gb|AK228206|ta|TA42323_3702|ta|DR380765	"Arabidopsis thaliana DNA-binding protein-related (AT3G04570) mRNA, complete cds [NM_111328]"
A_84_P23050	0.0115554	3.43845	down	PR4	ref|NM_111344|gb|EG427772|ta|TA31320_3702|ta|AI100363	"Arabidopsis thaliana PR4 (PATHOGENESIS-RELATED 4); chitin binding (PR4) mRNA, complete cds [NM_111344]"
A_84_P608756	0.0087287	2.75981	down	MIRO3	ref|NM_111404|tc|TC363191	"Arabidopsis thaliana MIRO3; GTP binding (MIRO3) mRNA, complete cds [NM_111404]"
A_84_P14516	0.0137916	2.02475	down	AtRLP30	ref|NM_111409|gb|AY091056|ta|TA43755_3702|ta|BX836243	"Arabidopsis thaliana AtRLP30 (Receptor Like Protein 30); kinase/ protein binding (AtRLP30) mRNA, complete cds [NM_111409]"
A_84_P111922	0.0262173	2.07941	down	AT3G05460	ref|NM_111419|ta|TA48756_3702|tc|TC384198	"Arabidopsis thaliana sporozoite surface protein-related (AT3G05460) mRNA, complete cds [NM_111419]"
A_84_P23046	0.000236971	3.45696	down	AtRLP32	ref|NM_111438|ta|TA52549_3702|tc|TC360165	"Arabidopsis thaliana AtRLP32 (Receptor Like Protein 32); kinase/ protein binding (AtRLP32) mRNA, complete cds [NM_111438]"
A_84_P520804	8.39775e-05	3.13283	down	AT3G06020	ref|NM_111476|tc|TC399449|tc|TC379101|tc|TC378452	"Arabidopsis thaliana unknown protein (AT3G06020) mRNA, complete cds [NM_111476]"
A_84_P188714	0.00271108	10.2333	down	AT3G06390	ref|NM_111514|gb|BT003953|ta|TA42818_3702|tc|TC377533	"Arabidopsis thaliana integral membrane family protein (AT3G06390) mRNA, complete cds [NM_111514]"
A_84_P12655	0.0249238	4.05273	down	QRT2	ref|NM_111676|ta|N95980|tc|TC370105	"Arabidopsis thaliana QRT2 (QUARTET 2); polygalacturonase (QRT2) mRNA, complete cds [NM_111676]"
A_84_P12653	0.0028522	2.21837	down	AT3G08660	ref|NM_111700|tc|TC364824	"Arabidopsis thaliana phototropic-responsive protein, putative (AT3G08660) mRNA, complete cds [NM_111700]"
A_84_P12638	0.00225164	3.9075	down	AT3G08860	ref|NM_111720|ta|TA38914_3702|tc|TC365382	"Arabidopsis thaliana alanine--glyoxylate aminotransferase, putative / beta-alanine-pyruvate aminotransferase, putative / AGT, putative (AT3G08860) mRNA, complete cds [NM_111720]"
A_84_P834565	0.00283591	4.3159	down	AT3G08870	ref|NM_111721|ta|TA51467_3702|ta|AI996977|tc|TC362299	"Arabidopsis thaliana lectin protein kinase, putative (AT3G08870) mRNA, complete cds [NM_111721]"
A_84_P23040	0.00197261	4.2093	down	AT3G08870	ref|NM_111721|ta|AI996977|tc|TC362299	"Arabidopsis thaliana lectin protein kinase, putative (AT3G08870) mRNA, complete cds [NM_111721]"
A_84_P576707	0.0136975	5.83722	down	AT3G09020	ref|NM_111736|ta|TA38152_3702|tc|TC371229	"Arabidopsis thaliana alpha 1,4-glycosyltransferase family protein / glycosyltransferase sugar-binding DXD motif-containing protein (AT3G09020) mRNA, complete cds [NM_111736]"
A_84_P590978	0.00662543	8.77378	down	AT3G09140	ref|NM_111749|ref|NM_001125131|gb|AY630775|tc|TC376135	"Arabidopsis thaliana unknown protein (AT3G09140) mRNA, complete cds [NM_111749]"
A_84_P19256	0.011893	22.3451	down	LAC7	ref|NM_111756|ta|TA47028_3702|tc|TC363055	"Arabidopsis thaliana LAC7 (laccase 7); laccase (LAC7) mRNA, complete cds [NM_111756]"
A_84_P18309	0.000445855	5.74023	down	ATGSTU8	ref|NM_111761|ta|TA38293_3702|ta|AU226327|ta|AA041174	"Arabidopsis thaliana ATGSTU8 (GLUTATHIONE S-TRANSFERASE TAU 8); glutathione transferase (ATGSTU8) mRNA, complete cds [NM_111761]"
A_84_P806805	0.049062	2.10106	down	AT3G09440	ref|NM_111778|ta|TA26603_3702|ta|TA26605_3702|ta|BP561943	"Arabidopsis thaliana heat shock cognate 70 kDa protein 3 (HSC70-3) (HSP70-3) (AT3G09440) mRNA, complete cds [NM_111778]"
A_84_P519046	0.00395255	5.80776	down	AT3G09450	ref|NM_111779|ta|BP796218|tc|TC361113	"Arabidopsis thaliana unknown protein (AT3G09450) mRNA, complete cds [NM_111779]"
A_84_P13601	0.00121046	2.20389	down	ATRABC2B	ref|NM_111826|ta|TA50184_3702|tc|TC379702	"Arabidopsis thaliana ATRABC2B (ARABIDOPSIS RAB GTPASE HOMOLOG C2B); ATP binding / GTP binding / transcription factor binding (ATRABC2B) mRNA, complete cds [NM_111826]"
A_84_P18315	0.0182522	13.0263	down	MDHAR	ref|NM_111829|ref|NM_001125135|gb|BX824330|ta|TA33543_3702	"Arabidopsis thaliana MDHAR (MONODEHYDROASCORBATE REDUCTASE); monodehydroascorbate reductase (NADH) (MDHAR) mRNA, complete cds [NM_111829]"
A_84_P198484	0.00578331	4.28378	down	AT3G10930	ref|NM_111930|gb|AK118348|ta|TA39849_3702|tc|TC381244	"Arabidopsis thaliana unknown protein (AT3G10930) mRNA, complete cds [NM_111930]"
A_84_P760741	0.0111573	3.39926	down	AtRLP34	ref|NM_111938|ta|TA47385_3702	"Arabidopsis thaliana AtRLP34 (Receptor Like Protein 34); kinase/ protein binding (AtRLP34) mRNA, complete cds [NM_111938]"
A_84_P10838	0.0017865	3.74256	down	AtRLP35	ref|NM_111945|tc|TC359618	"Arabidopsis thaliana AtRLP35 (Receptor Like Protein 35); kinase/ protein binding (AtRLP35) mRNA, complete cds [NM_111945]"
A_84_P186914	0.00294509	9.82883	down	BSMT1	ref|NM_111981|ta|TA38668_3702|ta|TA38669_3702|tc|TC385509	"Arabidopsis thaliana BSMT1; S-adenosylmethionine-dependent methyltransferase (BSMT1) mRNA, complete cds [NM_111981]"
A_84_P536803	0.000652944	2.02467	down	AT3G11550	ref|NM_111988|ta|TA45625_3702|tc|TC379723	"Arabidopsis thaliana integral membrane family protein (AT3G11550) mRNA, complete cds [NM_111988]"
A_84_P229309	0.000577466	2.12511	down	AT3G11600	ref|NM_111993|ta|TA39572_3702|tc|TC380189	"Arabidopsis thaliana unknown protein (AT3G11600) mRNA, complete cds [NM_111993]"
A_84_P135945	0.00221716	3.37784	down	PUB24	ref|NM_112017|gb|AK317081|ta|TA32547_3702|ta|BP656610	"Arabidopsis thaliana PUB24 (PLANT U-BOX 24); binding / ubiquitin-protein ligase (PUB24) mRNA, complete cds [NM_112017]"
[truncated: 1,453 more rows]

## Sheet: Table S5
Table S5 337 Significant enriched GO terms
C represents cellular component; F represents Molecular Function; P represents Biological process
GO_ID	Term_type	Term	Queryitem	Querytotal	Bgitem	Bgtotal	Corrected P-value	Entries
GO:0044464	C	cell part	1203	2199	6952	31819	1.2e-224	// A_84_P16779 // A_84_P19710 // A_84_P132075 // A_84_P18881 // A_84_P10565 // A_84_P103716 // A_84_P22479 // A_84_P605309 // A_84_P18925 // A_84_P291394 // A_84_P18920 // A_84_P13955 // A_84_P597648 // A_84_P17614 // A_84_P607442 // A_84_P16831 // A_84_P20591 // A_84_P564055 // A_84_P17595 // A_84_P20594 // A_84_P111922 // A_84_P586330 // A_84_P13043 // A_84_P23635 // A_84_P22833 // A_84_P197294…
GO:0005623	C	cell	1203	2199	6952	31819	1.2e-224	// A_84_P16779 // A_84_P19710 // A_84_P132075 // A_84_P18881 // A_84_P10565 // A_84_P103716 // A_84_P22479 // A_84_P605309 // A_84_P18925 // A_84_P291394 // A_84_P18920 // A_84_P13955 // A_84_P597648 // A_84_P17614 // A_84_P607442 // A_84_P16831 // A_84_P20591 // A_84_P564055 // A_84_P17595 // A_84_P20594 // A_84_P111922 // A_84_P586330 // A_84_P13043 // A_84_P23635 // A_84_P22833 // A_84_P197294…
GO:0005634	C	nucleus	188	2199	212	31819	1.3e-112	// A_84_P16779 // A_84_P12947 // A_84_P13886 // A_84_P23859 // A_84_P15646 // A_84_P186924 // A_84_P291394 // A_84_P10316 // A_84_P16999 // A_84_P20594 // A_84_P22136 // A_84_P13043 // A_84_P10160 // A_84_P14177 // A_84_P10395 // A_84_P22274 // A_84_P76184 // A_84_P10659 // A_84_P509006 // A_84_P18540 // A_84_P221516 // A_84_P17766 // A_84_P311113 // A_84_P17078 // A_84_P14906 // A_84_P23123 // A…
GO:0012505	C	endomembrane system	505	2199	3152	31819	9.8e-64	// A_84_P18881 // A_84_P18925 // A_84_P18920 // A_84_P17614 // A_84_P17611 // A_84_P16831 // A_84_P564055 // A_84_P111922 // A_84_P23635 // A_84_P22724 // A_84_P572154 // A_84_P21052 // A_84_P18631 // A_84_P18636 // A_84_P100606 // A_84_P21122 // A_84_P22990 // A_84_P529493 // A_84_P22339 // A_84_P14516 // A_84_P16673 // A_84_P18814 // A_84_P559351 // A_84_P243585 // A_84_P583317 // A_84_P23445 /…
GO:0044425	C	membrane part	102	2199	364	31819	3e-26	// A_84_P20045 // A_84_P16506 // A_84_P18920 // A_84_P13955 // A_84_P22138 // A_84_P10996 // A_84_P558738 // A_84_P597566 // A_84_P11465 // A_84_P586330 // A_84_P197294 // A_84_P10392 // A_84_P21622 // A_84_P15916 // A_84_P10828 // A_84_P23120 // A_84_P23863 // A_84_P258360 // A_84_P134545 // A_84_P539272 // A_84_P11452 // A_84_P16836 // A_84_P545588 // A_84_P11714 // A_84_P20437 // A_84_P556341 …
GO:0005773	C	vacuole	32	2199	42	31819	2.3e-17	// A_84_P132075 // A_84_P16626 // A_84_P15627 // A_84_P16179 // A_84_P22787 // A_84_P14299 // A_84_P14421 // A_84_P14509 // A_84_P15467 // A_84_P145049 // A_84_P10256 // A_84_P22547 // A_84_P587041 // A_84_P19749 // A_84_P515859 // A_84_P173361 // A_84_P566260 // A_84_P556511 // A_84_P13082 // A_84_P15932 // A_84_P137649 // A_84_P16612 // A_84_P16574 // A_84_P20293 // A_84_P24001 // A_84_P17828 /…
GO:0005576	C	extracellular region	57	2199	255	31819	4.6e-11	// A_84_P103716 // A_84_P15628 // A_84_P78059 // A_84_P21958 // A_84_P11330 // A_84_P14848 // A_84_P17268 // A_84_P166073 // A_84_P234129 // A_84_P14299 // A_84_P11566 // A_84_P15334 // A_84_P19588 // A_84_P13368 // A_84_P590035 // A_84_P15543 // A_84_P10374 // A_84_P20216 // A_84_P271800 // A_84_P58690 // A_84_P11841 // A_84_P505900 // A_84_P14814 // A_84_P16322 // A_84_P19567 // A_84_P132955 //…
GO:0044459	C	plasma membrane part	17	2199	27	31819	2.9e-08	// A_84_P22273 // A_84_P16836 // A_84_P20761 // A_84_P21594 // A_84_P20176 // A_84_P16459 // A_84_P140799 // A_84_P18051 // A_84_P10392 // A_84_P523893 // A_84_P12558 // A_84_P19749 // A_84_P11362 // A_84_P18029 // A_84_P21622 // A_84_P151538 // A_84_P15710
GO:0048046	C	apoplast	40	2199	173	31819	3.6e-08	// A_84_P103716 // A_84_P15628 // A_84_P271800 // A_84_P11330 // A_84_P18376 // A_84_P610349 // A_84_P234129 // A_84_P14299 // A_84_P11566 // A_84_P13368 // A_84_P91089 // A_84_P10374 // A_84_P20216 // A_84_P505900 // A_84_P16322 // A_84_P19567 // A_84_P132955 // A_84_P19256 // A_84_P210788 // A_84_P22594 // A_84_P16574 // A_84_P16612 // A_84_P22319 // A_84_P14898 // A_84_P90969 // A_84_P19609 //…
GO:0031224	C	intrinsic to membrane	91	2199	680	31819	6.9e-07	// A_84_P20045 // A_84_P16506 // A_84_P18920 // A_84_P13955 // A_84_P22138 // A_84_P10996 // A_84_P558738 // A_84_P597566 // A_84_P15168 // A_84_P586330 // A_84_P197294 // A_84_P10392 // A_84_P21622 // A_84_P15916 // A_84_P10828 // A_84_P23120 // A_84_P23863 // A_84_P258360 // A_84_P134545 // A_84_P539272 // A_84_P11452 // A_84_P545588 // A_84_P11714 // A_84_P20437 // A_84_P556341 // A_84_P229729…
GO:0005886	C	plasma membrane	92	2199	707	31819	1.7e-06	// A_84_P132075 // A_84_P16836 // A_84_P15904 // A_84_P23733 // A_84_P15162 // A_84_P586330 // A_84_P10392 // A_84_P17693 // A_84_P20465 // A_84_P21622 // A_84_P137359 // A_84_P20166 // A_84_P19887 // A_84_P82539 // A_84_P597566 // A_84_P18018 // A_84_P18401 // A_84_P256260 // A_84_P24087 // A_84_P21935 // A_84_P11446 // A_84_P22053 // A_84_P20293 // A_84_P15467 // A_84_P12558 // A_84_P15742 // A…
GO:0016021	C	integral to membrane	50	2199	317	31819	1.4e-05	// A_84_P20107 // A_84_P21894 // A_84_P18604 // A_84_P586330 // A_84_P16506 // A_84_P15916 // A_84_P13955 // A_84_P22138 // A_84_P10996 // A_84_P14137 // A_84_P558738 // A_84_P13433 // A_84_P18826 // A_84_P284250 // A_84_P19476 // A_84_P10213 // A_84_P14950 // A_84_P12558 // A_84_P566071 // A_84_P12477 // A_84_P19830 // A_84_P15710 // A_84_P18029 // A_84_P11465 // A_84_P151538 // A_84_P20970 // A…
GO:0005618	C	cell wall	52	2199	374	31819	0.00021	// A_84_P103716 // A_84_P15628 // A_84_P21594 // A_84_P17481 // A_84_P16770 // A_84_P15864 // A_84_P14848 // A_84_P17268 // A_84_P20591 // A_84_P14299 // A_84_P15319 // A_84_P12873 // A_84_P15464 // A_84_P22568 // A_84_P250315 // A_84_P281090 // A_84_P17693 // A_84_P11631 // A_84_P211128 // A_84_P16322 // A_84_P19567 // A_84_P22574 // A_84_P133775 // A_84_P11613 // A_84_P100606 // A_84_P23924 // …
GO:0030312	C	external encapsulating structure	52	2199	378	31819	0.00025	// A_84_P103716 // A_84_P15628 // A_84_P21594 // A_84_P17481 // A_84_P16770 // A_84_P15864 // A_84_P14848 // A_84_P17268 // A_84_P20591 // A_84_P14299 // A_84_P15319 // A_84_P12873 // A_84_P15464 // A_84_P22568 // A_84_P250315 // A_84_P281090 // A_84_P17693 // A_84_P11631 // A_84_P211128 // A_84_P16322 // A_84_P19567 // A_84_P22574 // A_84_P133775 // A_84_P11613 // A_84_P100606 // A_84_P23924 // …
GO:0009570	C	chloroplast stroma	10	2199	31	31819	0.0047	// A_84_P10823 // A_84_P17595 // A_84_P16612 // A_84_P592126 // A_84_P20154 // A_84_P21406 // A_84_P518129 // A_84_P14587 // A_84_P11566 // A_84_P237883
GO:0031975	C	envelope	15	2199	84	31819	0.032	// A_84_P21406 // A_84_P13464 // A_84_P13197 // A_84_P50790 // A_84_P14059 // A_84_P20154 // A_84_P24036 // A_84_P253725 // A_84_P15590 // A_84_P13988 // A_84_P12435 // A_84_P19142 // A_84_P21945 // A_84_P18566 // A_84_P10473
GO:0031967	C	organelle envelope	15	2199	84	31819	0.032	// A_84_P21406 // A_84_P13464 // A_84_P13197 // A_84_P50790 // A_84_P14059 // A_84_P20154 // A_84_P24036 // A_84_P253725 // A_84_P15590 // A_84_P13988 // A_84_P12435 // A_84_P19142 // A_84_P21945 // A_84_P18566 // A_84_P10473
GO:0005740	C	mitochondrial envelope	10	2199	44	31819	0.039	// A_84_P13464 // A_84_P13197 // A_84_P21945 // A_84_P14059 // A_84_P24036 // A_84_P253725 // A_84_P15590 // A_84_P13988 // A_84_P12435 // A_84_P18566
GO:0043167	F	ion binding	243	2199	306	31819	2e-138	// A_84_P169223 // A_84_P12788 // A_84_P21370 // A_84_P23283 // A_84_P21874 // A_84_P10811 // A_84_P551329 // A_84_P11661 // A_84_P15484 // A_84_P11452 // A_84_P12826 // A_84_P181494 // A_84_P16831 // A_84_P20591 // A_84_P22134 // A_84_P10256 // A_84_P20216 // A_84_P20196 // A_84_P272220 // A_84_P10655 // A_84_P530104 // A_84_P11776 // A_84_P21622 // A_84_P18636 // A_84_P11771 // A_84_P11772 // A…
GO:0043169	F	cation binding	243	2199	306	31819	2e-138	// A_84_P169223 // A_84_P12788 // A_84_P21370 // A_84_P23283 // A_84_P21874 // A_84_P10811 // A_84_P551329 // A_84_P11661 // A_84_P15484 // A_84_P11452 // A_84_P12826 // A_84_P181494 // A_84_P16831 // A_84_P20591 // A_84_P22134 // A_84_P10256 // A_84_P20216 // A_84_P20196 // A_84_P272220 // A_84_P10655 // A_84_P530104 // A_84_P11776 // A_84_P21622 // A_84_P18636 // A_84_P11771 // A_84_P11772 // A…
GO:0046872	F	metal ion binding	230	2199	297	31819	3.1e-129	// A_84_P169223 // A_84_P12788 // A_84_P21370 // A_84_P23283 // A_84_P21874 // A_84_P10811 // A_84_P551329 // A_84_P11661 // A_84_P15484 // A_84_P11452 // A_84_P12826 // A_84_P181494 // A_84_P16831 // A_84_P20591 // A_84_P22134 // A_84_P10256 // A_84_P20216 // A_84_P20196 // A_84_P272220 // A_84_P572154 // A_84_P530104 // A_84_P11776 // A_84_P21622 // A_84_P18636 // A_84_P11771 // A_84_P11772 // …
GO:0046914	F	transition metal ion binding	186	2199	195	31819	9.3e-115	// A_84_P169223 // A_84_P12788 // A_84_P21370 // A_84_P23283 // A_84_P21874 // A_84_P551329 // A_84_P15484 // A_84_P11452 // A_84_P181494 // A_84_P16831 // A_84_P20591 // A_84_P22134 // A_84_P20216 // A_84_P20196 // A_84_P272220 // A_84_P572154 // A_84_P555244 // A_84_P21622 // A_84_P18636 // A_84_P11772 // A_84_P15915 // A_84_P538648 // A_84_P22181 // A_84_P20032 // A_84_P21124 // A_84_P12833 //…
GO:0016740	F	transferase activity	281	2199	902	31819	2.5e-83	// A_84_P18092 // A_84_P20114 // A_84_P20377 // A_84_P18881 // A_84_P271800 // A_84_P14441 // A_84_P13496 // A_84_P11264 // A_84_P186924 // A_84_P14848 // A_84_P16777 // A_84_P14446 // A_84_P16836 // A_84_P17614 // A_84_P576707 // A_84_P10559 // A_84_P600173 // A_84_P18736 // A_84_P23248 // A_84_P12477 // A_84_P22136 // A_84_P13043 // A_84_P23635 // A_84_P22833 // A_84_P24144 // A_84_P10791 // A_…
GO:0016491	F	oxidoreductase activity	187	2199	555	31819	1.3e-58	// A_84_P169223 // A_84_P54840 // A_84_P17042 // A_84_P12788 // A_84_P20605 // A_84_P18920 // A_84_P14560 // A_84_P181494 // A_84_P16173 // A_84_P20591 // A_84_P17595 // A_84_P22134 // A_84_P558829 // A_84_P12579 // A_84_P272220 // A_84_P21181 // A_84_P22951 // A_84_P197194 // A_84_P90469 // A_84_P21622 // A_84_P18636 // A_84_P518129 // A_84_P23682 // A_84_P23689 // A_84_P12833 // A_84_P10193 // …
GO:0008270	F	zinc ion binding	96	2199	160	31819	9.5e-46	// A_84_P282890 // A_84_P21874 // A_84_P551329 // A_84_P15484 // A_84_P16831 // A_84_P20196 // A_84_P555244 // A_84_P236553 // A_84_P11772 // A_84_P15915 // A_84_P22991 // A_84_P22181 // A_84_P20032 // A_84_P21124 // A_84_P17470 // A_84_P553628 // A_84_P23721 // A_84_P579842 // A_84_P10306 // A_84_P14280 // A_84_P182804 // A_84_P16923 // A_84_P14367 // A_84_P20999 // A_84_P21340 // A_84_P604152 /…
GO:0016301	F	kinase activity	136	2199	417	31819	6.6e-41	// A_84_P18092 // A_84_P13748 // A_84_P18881 // A_84_P271800 // A_84_P18925 // A_84_P14446 // A_84_P16836 // A_84_P17614 // A_84_P10559 // A_84_P17655 // A_84_P12477 // A_84_P22136 // A_84_P13043 // A_84_P24144 // A_84_P22522 // A_84_P24024 // A_84_P19785 // A_84_P18631 // A_84_P21057 // A_84_P12178 // A_84_P186924 // A_84_P19090 // A_84_P14516 // A_84_P10986 // A_84_P23040 // A_84_P23046 // A_84…
GO:0016772	F	transferase activity, transferring phosphorus-containing groups	140	2199	447	31819	1.5e-40	// A_84_P18092 // A_84_P13748 // A_84_P18881 // A_84_P271800 // A_84_P18925 // A_84_P14446 // A_84_P16836 // A_84_P17614 // A_84_P10559 // A_84_P17655 // A_84_P12477 // A_84_P22136 // A_84_P13043 // A_84_P24144 // A_84_P22522 // A_84_P24024 // A_84_P19785 // A_84_P18631 // A_84_P21057 // A_84_P12178 // A_84_P186924 // A_84_P19090 // A_84_P14516 // A_84_P10986 // A_84_P23040 // A_84_P23046 // A_84…
GO:0005515	F	protein binding	206	2199	955	31819	5.3e-39	// A_84_P297634 // A_84_P23859 // A_84_P233559 // A_84_P551329 // A_84_P291394 // A_84_P15484 // A_84_P591116 // A_84_P12826 // A_84_P16831 // A_84_P56360 // A_84_P108312 // A_84_P13368 // A_84_P586483 // A_84_P20196 // A_84_P10392 // A_84_P229519 // A_84_P17320 // A_84_P20465 // A_84_P18631 // A_84_P15915 // A_84_P20166 // A_84_P20114 // A_84_P20032 // A_84_P17766 // A_84_P15857 // A_84_P90969 /…
GO:0020037	F	heme binding	57	2199	90	31819	6.8e-28	// A_84_P15781 // A_84_P169223 // A_84_P16626 // A_84_P11661 // A_84_P17572 // A_84_P181494 // A_84_P20591 // A_84_P15251 // A_84_P11392 // A_84_P16139 // A_84_P15464 // A_84_P10372 // A_84_P16149 // A_84_P22952 // A_84_P22951 // A_84_P13453 // A_84_P22134 // A_84_P12579 // A_84_P18388 // A_84_P10787 // A_84_P11631 // A_84_P22479 // A_84_P13148 // A_84_P14836 // A_84_P18636 // A_84_P188274 // A_8…
GO:0005215	F	transporter activity	111	2199	410	31819	2.1e-27	// A_84_P19710 // A_84_P15904 // A_84_P20908 // A_84_P13491 // A_84_P13955 // A_84_P22138 // A_84_P23733 // A_84_P15162 // A_84_P11465 // A_84_P108312 // A_84_P13413 // A_84_P10256 // A_84_P17852 // A_84_P14950 // A_84_P14962 // A_84_P21055 // A_84_P15916 // A_84_P19887 // A_84_P10828 // A_84_P23725 // A_84_P539272 // A_84_P597566 // A_84_P16843 // A_84_P11468 // A_84_P23181 // A_84_P545588 // A_…
GO:0009055	F	electron carrier activity	86	2199	264	31819	1.2e-25	// A_84_P169223 // A_84_P181494 // A_84_P16173 // A_84_P20591 // A_84_P22134 // A_84_P12579 // A_84_P272220 // A_84_P572154 // A_84_P19294 // A_84_P18636 // A_84_P10193 // A_84_P15344 // A_84_P23218 // A_84_P10787 // A_84_P12368 // A_84_P11452 // A_84_P23445 // A_84_P17964 // A_84_P16848 // A_84_P19638 // A_84_P11661 // A_84_P17572 // A_84_P15464 // A_84_P10372 // A_84_P20237 // A_84_P11194 // A_…
GO:0004497	F	monooxygenase activity	55	2199	98	31819	4.7e-25	// A_84_P15781 // A_84_P18624 // A_84_P54840 // A_84_P19484 // A_84_P19734 // A_84_P18920 // A_84_P14560 // A_84_P18388 // A_84_P15560 // A_84_P15251 // A_84_P11392 // A_84_P16139 // A_84_P10372 // A_84_P22951 // A_84_P22134 // A_84_P12579 // A_84_P181494 // A_84_P10787 // A_84_P13148 // A_84_P90469 // A_84_P18636 // A_84_P188274 // A_84_P138599 // A_84_P21370 // A_84_P10803 // A_84_P272220 // A_…
GO:0016758	F	transferase activity, transferring hexosyl groups	36	2199	55	31819	6.8e-18	// A_84_P16352 // A_84_P19567 // A_84_P600173 // A_84_P17481 // A_84_P11330 // A_84_P14848 // A_84_P81579 // A_84_P22364 // A_84_P16459 // A_84_P23635 // A_84_P16852 // A_84_P10791 // A_84_P12764 // A_84_P12595 // A_84_P22914 // A_84_P555958 // A_84_P12497 // A_84_P16322 // A_84_P19923 // A_84_P18029 // A_84_P253555 // A_84_P23023 // A_84_P22319 // A_84_P23801 // A_84_P16611 // A_84_P17556 // A_8…
GO:0060089	F	molecular transducer activity	43	2199	90	31819	1.5e-17	// A_84_P19999 // A_84_P20437 // A_84_P23478 // A_84_P20045 // A_84_P24024 // A_84_P186924 // A_84_P10181 // A_84_P18829 // A_84_P22058 // A_84_P10559 // A_84_P20653 // A_84_P229729 // A_84_P128706 // A_84_P22136 // A_84_P18736 // A_84_P158065 // A_84_P12158 // A_84_P19944 // A_84_P10395 // A_84_P22812 // A_84_P505900 // A_84_P602920 // A_84_P21169 // A_84_P10862 // A_84_P11714 // A_84_P14254 // …
GO:0004871	F	signal transducer activity	43	2199	90	31819	1.5e-17	// A_84_P19999 // A_84_P20437 // A_84_P23478 // A_84_P20045 // A_84_P24024 // A_84_P186924 // A_84_P10181 // A_84_P18829 // A_84_P22058 // A_84_P10559 // A_84_P20653 // A_84_P229729 // A_84_P128706 // A_84_P22136 // A_84_P18736 // A_84_P158065 // A_84_P12158 // A_84_P19944 // A_84_P10395 // A_84_P22812 // A_84_P505900 // A_84_P602920 // A_84_P21169 // A_84_P10862 // A_84_P11714 // A_84_P14254 // …
GO:0001883	F	purine nucleoside binding	119	2199	645	31819	1.8e-17	// A_84_P18092 // A_84_P18881 // A_84_P18925 // A_84_P18920 // A_84_P16836 // A_84_P13601 // A_84_P13043 // A_84_P24144 // A_84_P22522 // A_84_P23434 // A_84_P586483 // A_84_P12015 // A_84_P19785 // A_84_P21057 // A_84_P19090 // A_84_P23860 // A_84_P16478 // A_84_P134545 // A_84_P21908 // A_84_P10997 // A_84_P16844 // A_84_P14369 // A_84_P10439 // A_84_P18401 // A_84_P18152 // A_84_P20437 // A_84…
GO:0001882	F	nucleoside binding	119	2199	645	31819	1.8e-17	// A_84_P18092 // A_84_P18881 // A_84_P18925 // A_84_P18920 // A_84_P16836 // A_84_P13601 // A_84_P13043 // A_84_P24144 // A_84_P22522 // A_84_P23434 // A_84_P586483 // A_84_P12015 // A_84_P19785 // A_84_P21057 // A_84_P19090 // A_84_P23860 // A_84_P16478 // A_84_P134545 // A_84_P21908 // A_84_P10997 // A_84_P16844 // A_84_P14369 // A_84_P10439 // A_84_P18401 // A_84_P18152 // A_84_P20437 // A_84…
GO:0030554	F	adenyl nucleotide binding	119	2199	645	31819	1.8e-17	// A_84_P18092 // A_84_P18881 // A_84_P18925 // A_84_P18920 // A_84_P16836 // A_84_P13601 // A_84_P13043 // A_84_P24144 // A_84_P22522 // A_84_P23434 // A_84_P586483 // A_84_P12015 // A_84_P19785 // A_84_P21057 // A_84_P19090 // A_84_P23860 // A_84_P16478 // A_84_P134545 // A_84_P21908 // A_84_P10997 // A_84_P16844 // A_84_P14369 // A_84_P10439 // A_84_P18401 // A_84_P18152 // A_84_P20437 // A_84…
GO:0008289	F	lipid binding	32	2199	45	31819	9e-17	// A_84_P15842 // A_84_P532062 // A_84_P59370 // A_84_P22341 // A_84_P17611 // A_84_P10231 // A_84_P255680 // A_84_P302850 // A_84_P19149 // A_84_P197294 // A_84_P21508 // A_84_P501665 // A_84_P532786 // A_84_P20918 // A_84_P613517 // A_84_P16788 // A_84_P583210 // A_84_P110392 // A_84_P552067 // A_84_P272390 // A_84_P559351 // A_84_P295514 // A_84_P24056 // A_84_P12302 // A_84_P550260 // A_84_P5…
GO:0030528	F	transcription regulator activity	240	2199	1869	31819	1.2e-16	// A_84_P15868 // A_84_P12947 // A_84_P13886 // A_84_P23859 // A_84_P21874 // A_84_P15646 // A_84_P15863 // A_84_P266910 // A_84_P12695 // A_84_P15376 // A_84_P311113 // A_84_P10316 // A_84_P17367 // A_84_P16999 // A_84_P20594 // A_84_P603821 // A_84_P10160 // A_84_P21851 // A_84_P13893 // A_84_P14177 // A_84_P104236 // A_84_P10395 // A_84_P10397 // A_84_P13202 // A_84_P611957 // A_84_P602920 // …
GO:0003824	F	catalytic activity	712	2199	7726	31819	3.5e-15	// A_84_P18881 // A_84_P271800 // A_84_P293284 // A_84_P18925 // A_84_P20605 // A_84_P18920 // A_84_P16836 // A_84_P17614 // A_84_P20591 // A_84_P23078 // A_84_P17595 // A_84_P13043 // A_84_P23635 // A_84_P22833 // A_84_P10791 // A_84_P281090 // A_84_P19785 // A_84_P21052 // A_84_P18631 // A_84_P18636 // A_84_P21057 // A_84_P100606 // A_84_P21122 // A_84_P22990 // A_84_P509006 // A_84_P21126 // A…
GO:0004713	F	protein tyrosine kinase activity	26	2199	33	31819	2.2e-14	// A_84_P18518 // A_84_P21415 // A_84_P22175 // A_84_P22058 // A_84_P16736 // A_84_P13043 // A_84_P15898 // A_84_P63350 // A_84_P19785 // A_84_P21549 // A_84_P21057 // A_84_P14944 // A_84_P19090 // A_84_P11148 // A_84_P21889 // A_84_P15036 // A_84_P12970 // A_84_P20872 // A_84_P16510 // A_84_P13391 // A_84_P14307 // A_84_P16844 // A_84_P22615 // A_84_P13038 // A_84_P12066 // A_84_P21398
GO:0005488	F	binding	810	2199	9111	31819	2.7e-14	// A_84_P16779 // A_84_P132075 // A_84_P18881 // A_84_P282890 // A_84_P14177 // A_84_P103716 // A_84_P18925 // A_84_P291394 // A_84_P18920 // A_84_P16836 // A_84_P15376 // A_84_P17611 // A_84_P16831 // A_84_P20591 // A_84_P20594 // A_84_P13043 // A_84_P197294 // A_84_P586483 // A_84_P19785 // A_84_P572154 // A_84_P530104 // A_84_P18631 // A_84_P18636 // A_84_P21057 // A_84_P22337 // A_84_P22991 /…
GO:0017076	F	purine nucleotide binding	128	2199	822	31819	8.4e-14	// A_84_P18092 // A_84_P18881 // A_84_P18925 // A_84_P18920 // A_84_P16836 // A_84_P13601 // A_84_P13043 // A_84_P24144 // A_84_P22522 // A_84_P23434 // A_84_P586483 // A_84_P12015 // A_84_P19785 // A_84_P21057 // A_84_P21270 // A_84_P15857 // A_84_P23860 // A_84_P16478 // A_84_P24094 // A_84_P134545 // A_84_P21908 // A_84_P608756 // A_84_P16844 // A_84_P14369 // A_84_P10439 // A_84_P18401 // A_8…
GO:0008194	F	UDP-glycosyltransferase activity	26	2199	38	31819	2.1e-13	// A_84_P16352 // A_84_P600173 // A_84_P11700 // A_84_P293284 // A_84_P17556 // A_84_P81579 // A_84_P22364 // A_84_P10791 // A_84_P12764 // A_84_P11737 // A_84_P22914 // A_84_P12747 // A_84_P11802 // A_84_P12497 // A_84_P19923 // A_84_P143829 // A_84_P13140 // A_84_P253555 // A_84_P23149 // A_84_P16459 // A_84_P23801 // A_84_P16611 // A_84_P13719 // A_84_P19012 // A_84_P15416 // A_84_P20247
GO:0015291	F	secondary active transmembrane transporter activity	31	2199	62	31819	3.5e-13	// A_84_P22583 // A_84_P240365 // A_84_P22138 // A_84_P12435 // A_84_P11421 // A_84_P11465 // A_84_P284250 // A_84_P10213 // A_84_P17852 // A_84_P600633 // A_84_P19749 // A_84_P13125 // A_84_P308073 // A_84_P104386 // A_84_P151538 // A_84_P15916 // A_84_P10828 // A_84_P16347 // A_84_P140799 // A_84_P11140 // A_84_P20589 // A_84_P19597 // A_84_P16828 // A_84_P539272 // A_84_P15301 // A_84_P604614 …
GO:0032559	F	adenyl ribonucleotide binding	106	2199	645	31819	9.6e-13	// A_84_P18092 // A_84_P18881 // A_84_P18925 // A_84_P14915 // A_84_P16836 // A_84_P13601 // A_84_P13043 // A_84_P24144 // A_84_P22522 // A_84_P23434 // A_84_P586483 // A_84_P12015 // A_84_P19785 // A_84_P21057 // A_84_P19090 // A_84_P23860 // A_84_P16478 // A_84_P134545 // A_84_P21908 // A_84_P10997 // A_84_P16844 // A_84_P14369 // A_84_P10439 // A_84_P18401 // A_84_P20437 // A_84_P17443 // A_84…
GO:0005524	F	ATP binding	106	2199	645	31819	9.6e-13	// A_84_P18092 // A_84_P18881 // A_84_P18925 // A_84_P14915 // A_84_P16836 // A_84_P13601 // A_84_P13043 // A_84_P24144 // A_84_P22522 // A_84_P23434 // A_84_P586483 // A_84_P12015 // A_84_P19785 // A_84_P21057 // A_84_P19090 // A_84_P23860 // A_84_P16478 // A_84_P134545 // A_84_P21908 // A_84_P10997 // A_84_P16844 // A_84_P14369 // A_84_P10439 // A_84_P18401 // A_84_P20437 // A_84_P17443 // A_84…
GO:0016209	F	antioxidant activity	26	2199	43	31819	1.6e-12	// A_84_P16626 // A_84_P13844 // A_84_P17572 // A_84_P12926 // A_84_P20591 // A_84_P15464 // A_84_P13453 // A_84_P11845 // A_84_P11631 // A_84_P21406 // A_84_P14836 // A_84_P12975 // A_84_P23924 // A_84_P21963 // A_84_P22479 // A_84_P20970 // A_84_P21103 // A_84_P15050 // A_84_P16942 // A_84_P17353 // A_84_P19375 // A_84_P12994 // A_84_P16848 // A_84_P17027 // A_84_P18663 // A_84_P11661
GO:0004091	F	carboxylesterase activity	32	2199	76	31819	4.7e-12	// A_84_P15043 // A_84_P17713 // A_84_P23152 // A_84_P11200 // A_84_P128706 // A_84_P22568 // A_84_P12094 // A_84_P18289 // A_84_P22701 // A_84_P10636 // A_84_P571469 // A_84_P16770 // A_84_P18892 // A_84_P19981 // A_84_P100606 // A_84_P14081 // A_84_P16201 // A_84_P20638 // A_84_P16767 // A_84_P20152 // A_84_P18503 // A_84_P233409 // A_84_P15361 // A_84_P118682 // A_84_P19972 // A_84_P22574 // A…
GO:0016684	F	oxidoreductase activity, acting on peroxide as acceptor	23	2199	34	31819	7.4e-12	// A_84_P16626 // A_84_P13844 // A_84_P17572 // A_84_P12926 // A_84_P20591 // A_84_P15464 // A_84_P13453 // A_84_P11631 // A_84_P14836 // A_84_P23924 // A_84_P21963 // A_84_P22479 // A_84_P20970 // A_84_P21103 // A_84_P15050 // A_84_P16942 // A_84_P17353 // A_84_P19375 // A_84_P12994 // A_84_P16848 // A_84_P17027 // A_84_P18663 // A_84_P11661
GO:0004601	F	peroxidase activity	23	2199	34	31819	7.4e-12	// A_84_P16626 // A_84_P13844 // A_84_P17572 // A_84_P12926 // A_84_P20591 // A_84_P15464 // A_84_P13453 // A_84_P11631 // A_84_P14836 // A_84_P23924 // A_84_P21963 // A_84_P22479 // A_84_P20970 // A_84_P21103 // A_84_P15050 // A_84_P16942 // A_84_P17353 // A_84_P19375 // A_84_P12994 // A_84_P16848 // A_84_P17027 // A_84_P18663 // A_84_P11661
GO:0015267	F	channel activity	19	2199	21	31819	2.3e-11	// A_84_P108312 // A_84_P553120 // A_84_P19887 // A_84_P10256 // A_84_P24070 // A_84_P13100 // A_84_P14962 // A_84_P14059 // A_84_P13955 // A_84_P14950 // A_84_P17317 // A_84_P23069 // A_84_P21362 // A_84_P17320 // A_84_P12727 // A_84_P15932 // A_84_P14509 // A_84_P13815 // A_84_P12925
GO:0022838	F	substrate-specific channel activity	19	2199	21	31819	2.3e-11	// A_84_P108312 // A_84_P553120 // A_84_P19887 // A_84_P10256 // A_84_P24070 // A_84_P13100 // A_84_P14962 // A_84_P14059 // A_84_P13955 // A_84_P14950 // A_84_P17317 // A_84_P23069 // A_84_P21362 // A_84_P17320 // A_84_P12727 // A_84_P15932 // A_84_P14509 // A_84_P13815 // A_84_P12925
GO:0022803	F	passive transmembrane transporter activity	19	2199	21	31819	2.3e-11	// A_84_P108312 // A_84_P553120 // A_84_P19887 // A_84_P10256 // A_84_P24070 // A_84_P13100 // A_84_P14962 // A_84_P14059 // A_84_P13955 // A_84_P14950 // A_84_P17317 // A_84_P23069 // A_84_P21362 // A_84_P17320 // A_84_P12727 // A_84_P15932 // A_84_P14509 // A_84_P13815 // A_84_P12925
GO:0016887	F	ATPase activity	31	2199	79	31819	4.2e-11	// A_84_P22159 // A_84_P22680 // A_84_P12906 // A_84_P16622 // A_84_P14915 // A_84_P17348 // A_84_P11446 // A_84_P19321 // A_84_P17443 // A_84_P13022 // A_84_P12725 // A_84_P14013 // A_84_P94659 // A_84_P500464 // A_84_P22702 // A_84_P20908 // A_84_P21275 // A_84_P10473 // A_84_P14591 // A_84_P84999 // A_84_P19476 // A_84_P549255 // A_84_P23860 // A_84_P23725 // A_84_P511815 // A_84_P17626 // A_8…
GO:0016765	F	transferase activity, transferring alkyl or aryl (other than methyl) groups	19	2199	24	31819	1.1e-10	// A_84_P22833 // A_84_P12551 // A_84_P23434 // A_84_P19046 // A_84_P193214 // A_84_P22787 // A_84_P21841 // A_84_P11530 // A_84_P20210 // A_84_P14441 // A_84_P20381 // A_84_P17278 // A_84_P14878 // A_84_P277490 // A_84_P18309 // A_84_P16612 // A_84_P13969 // A_84_P15980 // A_84_P11264
GO:0003677	F	DNA binding	246	2199	2229	31819	1.2e-10	// A_84_P15868 // A_84_P12947 // A_84_P13886 // A_84_P23859 // A_84_P21874 // A_84_P15646 // A_84_P15863 // A_84_P12695 // A_84_P15376 // A_84_P311113 // A_84_P10316 // A_84_P17367 // A_84_P16999 // A_84_P20594 // A_84_P603821 // A_84_P10160 // A_84_P21851 // A_84_P13893 // A_84_P14177 // A_84_P104236 // A_84_P10397 // A_84_P20359 // A_84_P13202 // A_84_P611957 // A_84_P266910 // A_84_P10846 // A…
GO:0016705	F	oxidoreductase activity, acting on paired donors, with incorporation or reduction of molecular oxygen	23	2199	42	31819	1.6e-10	// A_84_P54840 // A_84_P11521 // A_84_P138599 // A_84_P14882 // A_84_P20605 // A_84_P18920 // A_84_P18869 // A_84_P12607 // A_84_P12885 // A_84_P20271 // A_84_P90469 // A_84_P19484 // A_84_P17130 // A_84_P15834 // A_84_P12851 // A_84_P570247 // A_84_P12424 // A_84_P21390 // A_84_P290764 // A_84_P18076 // A_84_P12143 // A_84_P15923 // A_84_P17028
GO:0032555	F	purine ribonucleotide binding	115	2199	822	31819	6.5e-10	// A_84_P18092 // A_84_P18881 // A_84_P18925 // A_84_P14915 // A_84_P16836 // A_84_P13601 // A_84_P13043 // A_84_P24144 // A_84_P22522 // A_84_P23434 // A_84_P586483 // A_84_P12015 // A_84_P19785 // A_84_P21057 // A_84_P21270 // A_84_P15857 // A_84_P23860 // A_84_P16478 // A_84_P24094 // A_84_P134545 // A_84_P21908 // A_84_P608756 // A_84_P16844 // A_84_P14369 // A_84_P10439 // A_84_P18401 // A_8…
GO:0032553	F	ribonucleotide binding	115	2199	822	31819	6.5e-10	// A_84_P18092 // A_84_P18881 // A_84_P18925 // A_84_P14915 // A_84_P16836 // A_84_P13601 // A_84_P13043 // A_84_P24144 // A_84_P22522 // A_84_P23434 // A_84_P586483 // A_84_P12015 // A_84_P19785 // A_84_P21057 // A_84_P21270 // A_84_P15857 // A_84_P23860 // A_84_P16478 // A_84_P24094 // A_84_P134545 // A_84_P21908 // A_84_P608756 // A_84_P16844 // A_84_P14369 // A_84_P10439 // A_84_P18401 // A_8…
GO:0030246	F	carbohydrate binding	20	2199	48	31819	1.4e-07	// A_84_P14944 // A_84_P103716 // A_84_P18018 // A_84_P21073 // A_84_P527135 // A_84_P21212 // A_84_P17641 // A_84_P20061 // A_84_P18925 // A_84_P15864 // A_84_P65264 // A_84_P16655 // A_84_P563250 // A_84_P21007 // A_84_P10141 // A_84_P15304 // A_84_P23050 // A_84_P14012 // A_84_P19115 // A_84_P15036
GO:0016616	F	oxidoreductase activity, acting on the CH-OH group of donors, NAD or NADP as acceptor	12	2199	13	31819	2.8e-07	// A_84_P17042 // A_84_P23682 // A_84_P22736 // A_84_P532167 // A_84_P17676 // A_84_P14201 // A_84_P17806 // A_84_P12905 // A_84_P17984 // A_84_P17227 // A_84_P558829 // A_84_P237883
GO:0008168	F	methyltransferase activity	21	2199	58	31819	4.2e-07	// A_84_P13383 // A_84_P11050 // A_84_P549559 // A_84_P14954 // A_84_P11995 // A_84_P221706 // A_84_P222519 // A_84_P18213 // A_84_P18492 // A_84_P210278 // A_84_P186914 // A_84_P69204 // A_84_P13072 // A_84_P16740 // A_84_P17546 // A_84_P22797 // A_84_P12182 // A_84_P22843 // A_84_P149248 // A_84_P18696 // A_84_P24128
GO:0016741	F	transferase activity, transferring one-carbon groups	21	2199	59	31819	5.2e-07	// A_84_P13383 // A_84_P11050 // A_84_P549559 // A_84_P14954 // A_84_P11995 // A_84_P221706 // A_84_P222519 // A_84_P18213 // A_84_P18492 // A_84_P210278 // A_84_P186914 // A_84_P69204 // A_84_P13072 // A_84_P16740 // A_84_P17546 // A_84_P22797 // A_84_P12182 // A_84_P22843 // A_84_P149248 // A_84_P18696 // A_84_P24128
GO:0019825	F	oxygen binding	44	2199	231	31819	5.4e-07	// A_84_P15781 // A_84_P169223 // A_84_P54840 // A_84_P19484 // A_84_P14560 // A_84_P181494 // A_84_P15560 // A_84_P15251 // A_84_P11392 // A_84_P16139 // A_84_P10372 // A_84_P22951 // A_84_P22134 // A_84_P12579 // A_84_P18388 // A_84_P10787 // A_84_P13148 // A_84_P18636 // A_84_P188274 // A_84_P138599 // A_84_P21370 // A_84_P10803 // A_84_P63390 // A_84_P12694 // A_84_P22005 // A_84_P17964 // A_…
[truncated: 271 more rows]

## Sheet: Table S6
Table S6 KEGG enrichment analysis
The grey represents significant KEGG pathways
Term	ID	Input number	Background number	Corrected P-Value	Input	Hyperlink
[truncated: 99 more rows]

## Sheet: Table S7
Table S7 Sequence analysis of GmMYB181 promoter
[truncated: 32 more rows]

[truncated: 2 more sheets: Table S8, Table S9]
